# Supplementary material for: Synthesis, Structural Characterization and Reactivity of Macrocyclic Cyclo[2]malonates
Source: ACS Omega. 2026 Jun 8;11(24):36219–29. doi: 10.1021/acsomega.6c03626 (PMC13294901; doi:10.1021/acsomega.6c03626)
Supplement: Supplementary file 1 [file ao6c03626_si_001.cif]

data_1
_audit_creation_date               2024-10-31
_audit_creation_method
;
Olex2 1.3
(compiled 2020.11.12 svn.r5f609507 for OlexSys, GUI svn.r6408)
;
_shelx_SHELXL_version_number       '2016/6'
_audit_contact_author_address      ?
_audit_contact_author_email        ?
_audit_contact_author_name         ''
_audit_contact_author_phone        ?
_publ_contact_author_id_orcid      ?
_publ_section_references
;
Dolomanov, O.V., Bourhis, L.J., Gildea, R.J, Howard, J.A.K. & Puschmann, H.
 (2009), J. Appl. Cryst. 42, 339-341.

Sheldrick, G.M. (2015). Acta Cryst. A71, 3-8.

Sheldrick, G.M. (2015). Acta Cryst. C71, 3-8.
;
_chemical_name_common              ?
_chemical_name_systematic          ?
_chemical_formula_moiety           'C22 H20 O8'
_chemical_formula_sum              'C22 H20 O8'
_chemical_formula_weight           412.38
_chemical_melting_point            ?
loop_
  _atom_type_symbol
  _atom_type_description
  _atom_type_scat_dispersion_real
  _atom_type_scat_dispersion_imag
  _atom_type_scat_source
 'C' 'C' 0.0033 0.0016 'International Tables Vol C Tables 4.2.6.8 and 6.1.1.4'
 'H' 'H' 0.0000 0.0000 'International Tables Vol C Tables 4.2.6.8 and 6.1.1.4'
 'O' 'O' 0.0106 0.0060 'International Tables Vol C Tables 4.2.6.8 and 6.1.1.4'

_shelx_space_group_comment
;
The symmetry employed for this shelxl refinement is uniquely defined
by the following loop, which should always be used as a source of
symmetry information in preference to the above space-group names.
They are only intended as comments.
;
_space_group_crystal_system        'monoclinic'
_space_group_IT_number             14
_space_group_name_H-M_alt          'P 1 21/n 1'
_space_group_name_Hall             '-P 2yn'
loop_
  _space_group_symop_operation_xyz
 'x, y, z'
 '-x+1/2, y+1/2, -z+1/2'
 '-x, -y, -z'
 'x-1/2, -y-1/2, z-1/2'

_cell_length_a                     10.6492(5)
_cell_length_b                     6.5607(3)
_cell_length_c                     15.0289(8)
_cell_angle_alpha                  90
_cell_angle_beta                   110.647(6)
_cell_angle_gamma                  90
_cell_volume                       982.56(9)
_cell_formula_units_Z              2
_cell_measurement_reflns_used      3388
_cell_measurement_temperature      293(2)
_cell_measurement_theta_max        28.1060
_cell_measurement_theta_min        2.0690
_shelx_estimated_absorpt_T_max     ?
_shelx_estimated_absorpt_T_min     ?
_exptl_absorpt_coefficient_mu      0.107
_exptl_absorpt_correction_T_max    1.00000
_exptl_absorpt_correction_T_min    0.91451
_exptl_absorpt_correction_type     multi-scan
_exptl_absorpt_process_details
;
CrysAlisPro 1.171.43.141a (Rigaku Oxford Diffraction, 2024)
Empirical absorption correction using spherical harmonics,
implemented in SCALE3 ABSPACK scaling algorithm.
;
_exptl_absorpt_special_details     ?
_exptl_crystal_colour              'clear light colourless'
_exptl_crystal_colour_lustre       clear
_exptl_crystal_colour_modifier     light
_exptl_crystal_colour_primary      colourless
_exptl_crystal_density_diffrn      1.394
_exptl_crystal_density_meas        ?
_exptl_crystal_density_method      ?
_exptl_crystal_description         block
_exptl_crystal_F_000               432
_exptl_crystal_size_max            0.1
_exptl_crystal_size_mid            0.08
_exptl_crystal_size_min            0.05
_exptl_transmission_factor_max     ?
_exptl_transmission_factor_min     ?
_diffrn_reflns_av_R_equivalents    0.0330
_diffrn_reflns_av_unetI/netI       0.0310
_diffrn_reflns_Laue_measured_fraction_full  1.000
_diffrn_reflns_Laue_measured_fraction_max  0.892
_diffrn_reflns_limit_h_max         13
_diffrn_reflns_limit_h_min         -13
_diffrn_reflns_limit_k_max         8
_diffrn_reflns_limit_k_min         -8
_diffrn_reflns_limit_l_max         19
_diffrn_reflns_limit_l_min         -20
_diffrn_reflns_number              7651
_diffrn_reflns_point_group_measured_fraction_full  1.000
_diffrn_reflns_point_group_measured_fraction_max  0.892
_diffrn_reflns_theta_full          25.000
_diffrn_reflns_theta_max           29.210
_diffrn_reflns_theta_min           2.046
_diffrn_ambient_temperature        293(2)
_diffrn_detector                   'CCD plate'
_diffrn_detector_area_resol_mean   16.1385
_diffrn_detector_type              Sapphire3
_diffrn_measured_fraction_theta_full  1.000
_diffrn_measured_fraction_theta_max  0.892
_diffrn_measurement_details
;
List of Runs (angles in degrees, time in seconds):

  # Type    Start    End  Width  t~exp~   \w     \q     \k     \f   Frames
--------------------------------------------------------------------------
  1  \w     -8.00  18.00   1.00   20.00    --  -16.68  77.00 120.00   26
  2  \w     -6.00  39.00   1.00   20.00    --   17.62  77.00-180.00   45
  3  \w    -47.00  36.00   1.00   20.00    --   17.62 -57.00-150.00   83
  4  \w    -37.00 -12.00   1.00   20.00    --   17.62 -77.00 -60.00   25
  5  \w    -10.00  25.00   1.00   20.00    --   17.62  77.00 -30.00   35
  6  \w    -50.00  36.00   1.00   20.00    --   17.62 -57.00 -30.00   86
  7  \w    -18.00  56.00   1.00   20.00    --   17.62 -99.00  90.00   74
;
_diffrn_measurement_device         'four-circle diffractometer'
_diffrn_measurement_device_type    'Xcalibur, Sapphire3'
_diffrn_measurement_method         '\w scans'
_diffrn_orient_matrix_type        
 'CrysAlisPro convention (1999,Acta A55,543-557)'
_diffrn_orient_matrix_UB_11        -0.0528210000
_diffrn_orient_matrix_UB_12        -0.0431767000
_diffrn_orient_matrix_UB_13        -0.0385972000
_diffrn_orient_matrix_UB_21        -0.0315400000
_diffrn_orient_matrix_UB_22        -0.0335636000
_diffrn_orient_matrix_UB_23        0.0318284000
_diffrn_orient_matrix_UB_31        -0.0357892000
_diffrn_orient_matrix_UB_32        0.0932440000
_diffrn_orient_matrix_UB_33        -0.0064122000
_diffrn_radiation_monochromator    graphite
_diffrn_radiation_probe            x-ray
_diffrn_radiation_type             'Mo K\a'
_diffrn_radiation_wavelength       0.71073
_diffrn_source                     'fine-focus sealed X-ray tube'
_diffrn_source_type                'Enhance (Mo) X-ray Source'
_reflns_Friedel_coverage           0.000
_reflns_Friedel_fraction_full      .
_reflns_Friedel_fraction_max       .
_reflns_number_gt                  1765
_reflns_number_total               2385
_reflns_special_details
;
 Reflections were merged by SHELXL according to the crystal
 class for the calculation of statistics and refinement.
 
 _reflns_Friedel_fraction is defined as the number of unique
 Friedel pairs measured divided by the number that would be
 possible theoretically, ignoring centric projections and
 systematic absences.
;
_reflns_threshold_expression       'I > 2\s(I)'
_computing_cell_refinement         'CrysAlisPro 1.171.43.141a (Rigaku OD, 2024)'
_computing_data_collection        
 'CrysAlisPro system (CCD 43.141a 64-bit (release 04-10-2024))'
_computing_data_reduction          'CrysAlisPro 1.171.43.141a (Rigaku OD, 2024)'
_computing_molecular_graphics      'Olex2 1.3 (Dolomanov et al., 2009)'
_computing_publication_material    'Olex2 1.3 (Dolomanov et al., 2009)'
_computing_structure_refinement    'SHELXL 2016/6 (Sheldrick, 2015)'
_computing_structure_solution      'SHELXT  (Sheldrick, 2015)'
_refine_diff_density_max           0.285
_refine_diff_density_min           -0.245
_refine_diff_density_rms           0.037
_refine_ls_extinction_coef         0.009(2)
_refine_ls_extinction_expression  
 'Fc^*^=kFc[1+0.001xFc^2^\l^3^/sin(2\q)]^-1/4^'
_refine_ls_extinction_method       'SHELXL-2016/6 (Sheldrick 2016)'
_refine_ls_goodness_of_fit_ref     1.044
_refine_ls_hydrogen_treatment      constr
_refine_ls_matrix_type             full
_refine_ls_number_parameters       137
_refine_ls_number_reflns           2385
_refine_ls_number_restraints       0
_refine_ls_R_factor_all            0.0704
_refine_ls_R_factor_gt             0.0501
_refine_ls_restrained_S_all        1.044
_refine_ls_shift/su_max            0.000
_refine_ls_shift/su_mean           0.000
_refine_ls_structure_factor_coef   Fsqd
_refine_ls_weighting_details      
 'w=1/[\s^2^(Fo^2^)+(0.0536P)^2^+0.2691P] where P=(Fo^2^+2Fc^2^)/3'
_refine_ls_weighting_scheme        calc
_refine_ls_wR_factor_gt            0.1227
_refine_ls_wR_factor_ref           0.1357
_refine_special_details            ?
_olex2_refinement_description
;
1. Fixed Uiso
 At 1.2 times of:
  All C(H) groups, All C(H,H) groups
2.a Secondary CH2 refined with riding coordinates:
 C7(H7A,H7B), C8(H8A,H8B), C10(H10A,H10B)
2.b Aromatic/amide H refined with riding coordinates:
 C2(H2), C3(H3), C4(H4), C6(H6)
;
_atom_sites_solution_hydrogens     geom
_atom_sites_solution_primary       dual
_atom_sites_solution_secondary     ?
loop_
  _atom_site_label
  _atom_site_type_symbol
  _atom_site_fract_x
  _atom_site_fract_y
  _atom_site_fract_z
  _atom_site_U_iso_or_equiv
  _atom_site_adp_type
  _atom_site_occupancy
  _atom_site_site_symmetry_order
  _atom_site_calc_flag
  _atom_site_refinement_flags_posn
  _atom_site_refinement_flags_adp
  _atom_site_refinement_flags_occupancy
  _atom_site_disorder_assembly
  _atom_site_disorder_group
 C1 C 0.39999(16) 0.1550(2) 0.33382(11) 0.0419(4) Uani 1 1 d . . . . .
 C2 C 0.44843(18) -0.0429(3) 0.34850(13) 0.0510(4) Uani 1 1 d . . . . .
 H2 H 0.510712 -0.085877 0.321975 0.061 Uiso 1 1 calc R U . . .
 C3 C 0.4049(2) -0.1756(3) 0.40200(14) 0.0586(5) Uani 1 1 d . . . . .
 H3 H 0.438572 -0.307747 0.411975 0.070 Uiso 1 1 calc R U . . .
 C4 C 0.3124(2) -0.1152(3) 0.44081(12) 0.0577(5) Uani 1 1 d . . . . .
 H4 H 0.283927 -0.206512 0.477088 0.069 Uiso 1 1 calc R U . . .
 C5 C 0.26121(17) 0.0795(3) 0.42660(12) 0.0521(5) Uani 1 1 d . . . . .
 C6 C 0.30630(16) 0.2144(3) 0.37269(12) 0.0462(4) Uani 1 1 d . . . . .
 H6 H 0.272608 0.346524 0.362790 0.055 Uiso 1 1 calc R U . . .
 C7 C 0.45069(18) 0.3015(3) 0.27821(13) 0.0541(5) Uani 1 1 d . . . . .
 H7A H 0.430751 0.251852 0.213877 0.065 Uiso 1 1 calc R U . . .
 H7B H 0.408315 0.433426 0.275173 0.065 Uiso 1 1 calc R U . . .
 C8 C 0.1575(2) 0.1434(4) 0.46659(16) 0.0771(7) Uani 1 1 d . . . . .
 H8A H 0.079063 0.195360 0.416247 0.093 Uiso 1 1 calc R U . . .
 H8B H 0.130373 0.027519 0.495592 0.093 Uiso 1 1 calc R U . . .
 C9 C 0.13532(17) 0.3642(3) 0.58324(12) 0.0470(4) Uani 1 1 d . . . . .
 C10 C 0.19542(19) 0.5360(3) 0.64924(15) 0.0588(5) Uani 1 1 d . . . . .
 H10A H 0.154399 0.539492 0.697502 0.071 Uiso 1 1 calc R U . . .
 H10B H 0.172623 0.662424 0.613721 0.071 Uiso 1 1 calc R U . . .
 C11 C 0.34476(18) 0.5280(3) 0.69800(12) 0.0472(4) Uani 1 1 d . . . . .
 O1 O 0.40508(12) 0.68145(19) 0.67334(9) 0.0556(4) Uani 1 1 d . . . . .
 O2 O 0.40326(17) 0.3988(2) 0.75312(11) 0.0790(5) Uani 1 1 d . . . . .
 O3 O 0.02568(15) 0.2975(2) 0.57058(11) 0.0714(5) Uani 1 1 d . . . . .
 O4 O 0.21409(12) 0.3016(2) 0.53760(9) 0.0549(4) Uani 1 1 d . . . . .

loop_
  _atom_site_aniso_label
  _atom_site_aniso_U_11
  _atom_site_aniso_U_22
  _atom_site_aniso_U_33
  _atom_site_aniso_U_23
  _atom_site_aniso_U_13
  _atom_site_aniso_U_12
 C1 0.0366(8) 0.0512(9) 0.0336(8) -0.0020(6) 0.0072(6) -0.0011(7)
 C2 0.0479(10) 0.0527(10) 0.0512(10) -0.0091(8) 0.0161(8) 0.0015(8)
 C3 0.0593(12) 0.0467(10) 0.0607(12) -0.0006(8) 0.0097(10) -0.0033(8)
 C4 0.0599(12) 0.0646(12) 0.0424(9) -0.0010(8) 0.0102(8) -0.0225(9)
 C5 0.0414(9) 0.0734(12) 0.0408(9) -0.0192(8) 0.0137(7) -0.0180(8)
 C6 0.0371(8) 0.0497(9) 0.0466(9) -0.0088(7) 0.0082(7) 0.0006(7)
 C7 0.0436(9) 0.0692(12) 0.0446(9) 0.0109(8) 0.0093(8) 0.0005(8)
 C8 0.0551(12) 0.1124(18) 0.0714(14) -0.0458(13) 0.0315(11) -0.0345(12)
 C9 0.0449(9) 0.0525(10) 0.0498(9) 0.0024(7) 0.0241(8) -0.0033(8)
 C10 0.0535(11) 0.0543(10) 0.0770(13) -0.0133(9) 0.0334(10) -0.0046(8)
 C11 0.0574(11) 0.0446(9) 0.0438(9) -0.0059(7) 0.0230(8) -0.0047(8)
 O1 0.0425(7) 0.0650(8) 0.0558(8) 0.0173(6) 0.0128(6) -0.0025(6)
 O2 0.0843(11) 0.0641(9) 0.0766(10) 0.0223(8) 0.0133(8) -0.0112(8)
 O3 0.0594(9) 0.0857(10) 0.0843(10) -0.0184(8) 0.0442(8) -0.0248(7)
 O4 0.0437(7) 0.0704(8) 0.0558(7) -0.0194(6) 0.0242(6) -0.0141(6)

_geom_special_details
;
 All esds (except the esd in the dihedral angle between two l.s. planes)
 are estimated using the full covariance matrix.  The cell esds are taken
 into account individually in the estimation of esds in distances, angles
 and torsion angles; correlations between esds in cell parameters are only
 used when they are defined by crystal symmetry.  An approximate (isotropic)
 treatment of cell esds is used for estimating esds involving l.s. planes.
;
loop_
  _geom_bond_atom_site_label_1
  _geom_bond_atom_site_label_2
  _geom_bond_distance
  _geom_bond_site_symmetry_2
  _geom_bond_publ_flag
 C1 C2 1.385(2) . ?
 C1 C6 1.378(2) . ?
 C1 C7 1.494(2) . ?
 C2 H2 0.9300 . ?
 C2 C3 1.372(3) . ?
 C3 H3 0.9300 . ?
 C3 C4 1.369(3) . ?
 C4 H4 0.9300 . ?
 C4 C5 1.376(3) . ?
 C5 C6 1.394(3) . ?
 C5 C8 1.491(3) . ?
 C6 H6 0.9300 . ?
 C7 H7A 0.9700 . ?
 C7 H7B 0.9700 . ?
 C7 O1 1.454(2) 3_666 ?
 C8 H8A 0.9700 . ?
 C8 H8B 0.9700 . ?
 C8 O4 1.458(2) . ?
 C9 C10 1.488(3) . ?
 C9 O3 1.198(2) . ?
 C9 O4 1.322(2) . ?
 C10 H10A 0.9700 . ?
 C10 H10B 0.9700 . ?
 C10 C11 1.499(3) . ?
 C11 O1 1.316(2) . ?
 C11 O2 1.196(2) . ?

loop_
  _geom_angle_atom_site_label_1
  _geom_angle_atom_site_label_2
  _geom_angle_atom_site_label_3
  _geom_angle
  _geom_angle_site_symmetry_1
  _geom_angle_site_symmetry_3
  _geom_angle_publ_flag
 C2 C1 C7 120.27(16) . . ?
 C6 C1 C2 118.82(16) . . ?
 C6 C1 C7 120.91(16) . . ?
 C1 C2 H2 119.9 . . ?
 C3 C2 C1 120.28(17) . . ?
 C3 C2 H2 119.9 . . ?
 C2 C3 H3 119.7 . . ?
 C4 C3 C2 120.58(18) . . ?
 C4 C3 H3 119.7 . . ?
 C3 C4 H4 119.7 . . ?
 C3 C4 C5 120.54(17) . . ?
 C5 C4 H4 119.7 . . ?
 C4 C5 C6 118.72(16) . . ?
 C4 C5 C8 120.52(19) . . ?
 C6 C5 C8 120.8(2) . . ?
 C1 C6 C5 121.06(16) . . ?
 C1 C6 H6 119.5 . . ?
 C5 C6 H6 119.5 . . ?
 C1 C7 H7A 110.3 . . ?
 C1 C7 H7B 110.3 . . ?
 H7A C7 H7B 108.5 . . ?
 O1 C7 C1 107.21(13) 3_666 . ?
 O1 C7 H7A 110.3 3_666 . ?
 O1 C7 H7B 110.3 3_666 . ?
 C5 C8 H8A 109.9 . . ?
 C5 C8 H8B 109.9 . . ?
 H8A C8 H8B 108.3 . . ?
 O4 C8 C5 108.77(15) . . ?
 O4 C8 H8A 109.9 . . ?
 O4 C8 H8B 109.9 . . ?
 O3 C9 C10 123.27(16) . . ?
 O3 C9 O4 124.42(17) . . ?
 O4 C9 C10 112.24(15) . . ?
 C9 C10 H10A 108.4 . . ?
 C9 C10 H10B 108.4 . . ?
 C9 C10 C11 115.62(15) . . ?
 H10A C10 H10B 107.4 . . ?
 C11 C10 H10A 108.4 . . ?
 C11 C10 H10B 108.4 . . ?
 O1 C11 C10 112.03(16) . . ?
 O2 C11 C10 124.54(17) . . ?
 O2 C11 O1 123.43(18) . . ?
 C11 O1 C7 116.90(14) . 3_666 ?
 C9 O4 C8 115.27(14) . . ?

loop_
  _geom_torsion_atom_site_label_1
  _geom_torsion_atom_site_label_2
  _geom_torsion_atom_site_label_3
  _geom_torsion_atom_site_label_4
  _geom_torsion
  _geom_torsion_site_symmetry_1
  _geom_torsion_site_symmetry_2
  _geom_torsion_site_symmetry_3
  _geom_torsion_site_symmetry_4
  _geom_torsion_publ_flag
 C1 C2 C3 C4 0.6(3) . . . . ?
 C2 C1 C6 C5 0.5(2) . . . . ?
 C2 C1 C7 O1 -59.0(2) . . . 3_666 ?
 C2 C3 C4 C5 0.2(3) . . . . ?
 C3 C4 C5 C6 -0.6(3) . . . . ?
 C3 C4 C5 C8 178.25(17) . . . . ?
 C4 C5 C6 C1 0.2(2) . . . . ?
 C4 C5 C8 O4 115.0(2) . . . . ?
 C5 C8 O4 C9 -176.11(17) . . . . ?
 C6 C1 C2 C3 -0.9(2) . . . . ?
 C6 C1 C7 O1 119.92(17) . . . 3_666 ?
 C6 C5 C8 O4 -66.2(2) . . . . ?
 C7 C1 C2 C3 178.02(16) . . . . ?
 C7 C1 C6 C5 -178.41(15) . . . . ?
 C8 C5 C6 C1 -178.61(16) . . . . ?
 C9 C10 C11 O1 116.05(18) . . . . ?
 C9 C10 C11 O2 -64.2(2) . . . . ?
 C10 C9 O4 C8 -175.76(18) . . . . ?
 C10 C11 O1 C7 175.34(15) . . . 3_666 ?
 O2 C11 O1 C7 -4.5(3) . . . 3_666 ?
 O3 C9 C10 C11 147.31(19) . . . . ?
 O3 C9 O4 C8 1.3(3) . . . . ?
 O4 C9 C10 C11 -35.6(2) . . . . ?

_shelx_res_file
;
TITL
    kd17f19_rt_r2.res
    created by SHELXL-2016/6 at 14:40:03 on 31-Oct-2024
CELL 0.71073 10.649183 6.560653 15.028858 90 110.6474 90
ZERR 2 0.00054 0.00025 0.000801 0 0.006 0
LATT 1
SYMM 0.5-X,0.5+Y,0.5-Z
SFAC C H O
UNIT 44 40 16

L.S. 200 0 0
PLAN  5
CONF
MORE -1
BOND $H
fmap 2 53
ACTA 50
REM <olex2.extras>
REM <HklSrc "%.\\KD17F19_RT_r2.hkl">
REM </olex2.extras>

WGHT    0.053600    0.269100
EXTI    0.009235
FVAR       8.22081
C1    1    0.399991    0.154971    0.333822    11.00000    0.03665    0.05123 =
         0.03360   -0.00201    0.00716   -0.00107
C2    1    0.448431   -0.042856    0.348499    11.00000    0.04795    0.05268 =
         0.05120   -0.00905    0.01608    0.00147
AFIX  43
H2    2    0.510712   -0.085877    0.321975    11.00000   -1.20000
AFIX   0
C3    1    0.404915   -0.175581    0.401997    11.00000    0.05932    0.04669 =
         0.06072   -0.00064    0.00974   -0.00331
AFIX  43
H3    2    0.438572   -0.307747    0.411975    11.00000   -1.20000
AFIX   0
C4    1    0.312408   -0.115181    0.440811    11.00000    0.05986    0.06458 =
         0.04243   -0.00096    0.01017   -0.02249
AFIX  43
H4    2    0.283927   -0.206512    0.477088    11.00000   -1.20000
AFIX   0
C5    1    0.261208    0.079514    0.426604    11.00000    0.04143    0.07344 =
         0.04077   -0.01918    0.01368   -0.01804
C6    1    0.306299    0.214372    0.372685    11.00000    0.03711    0.04969 =
         0.04661   -0.00879    0.00823    0.00059
AFIX  43
H6    2    0.272608    0.346524    0.362790    11.00000   -1.20000
AFIX   0
C7    1    0.450693    0.301452    0.278206    11.00000    0.04356    0.06917 =
         0.04464    0.01089    0.00932    0.00046
AFIX  23
H7A   2    0.430751    0.251852    0.213877    11.00000   -1.20000
H7B   2    0.408315    0.433426    0.275173    11.00000   -1.20000
AFIX   0
C8    1    0.157532    0.143445    0.466594    11.00000    0.05511    0.11241 =
         0.07136   -0.04577    0.03154   -0.03452
AFIX  23
H8A   2    0.079063    0.195360    0.416247    11.00000   -1.20000
H8B   2    0.130373    0.027519    0.495592    11.00000   -1.20000
AFIX   0
C9    1    0.135320    0.364248    0.583236    11.00000    0.04486    0.05248 =
         0.04980    0.00236    0.02415   -0.00328
C10   1    0.195424    0.535962    0.649243    11.00000    0.05348    0.05426 =
         0.07703   -0.01327    0.03343   -0.00461
AFIX  23
H10A  2    0.154399    0.539492    0.697502    11.00000   -1.20000
H10B  2    0.172623    0.662424    0.613721    11.00000   -1.20000
AFIX   0
C11   1    0.344759    0.528045    0.698000    11.00000    0.05736    0.04460 =
         0.04380   -0.00594    0.02299   -0.00465
O1    3    0.405080    0.681450    0.673336    11.00000    0.04245    0.06504 =
         0.05575    0.01729    0.01278   -0.00248
O2    3    0.403261    0.398754    0.753119    11.00000    0.08428    0.06406 =
         0.07665    0.02225    0.01333   -0.01124
O3    3    0.025683    0.297481    0.570584    11.00000    0.05939    0.08568 =
         0.08428   -0.01837    0.04415   -0.02479
O4    3    0.214086    0.301638    0.537604    11.00000    0.04373    0.07042 =
         0.05584   -0.01937    0.02425   -0.01407
HKLF 4


REM
REM R1 =  0.0501 for    1765 Fo > 4sig(Fo)  and  0.0704 for all    2385 data
REM    137 parameters refined using      0 restraints

END

WGHT      0.0536      0.2691

REM Highest difference peak  0.285,  deepest hole -0.245,  1-sigma level  0.037
Q1    1   0.3576  0.4776  0.7806  11.00000  0.05    0.28
Q2    1   0.1004  0.2232  0.6122  11.00000  0.05    0.25
Q3    1   0.0754  0.0984  0.4604  11.00000  0.05    0.18
Q4    1   0.2579  0.1355  0.3957  11.00000  0.05    0.15
Q5    1   0.1459  0.6475  0.6602  11.00000  0.05    0.13
;
_shelx_res_checksum                35438
_shelx_hkl_file
;
   0   0   2 109.996 20.9931   2
   0   0   2 97.5329 25.2398   4
   0   0  -2 74.3736 18.9820   2
   0   0  -2 99.5952 25.9006   4
   0   0  -3-7.74083 23.2771   4
   0   0  -3 20.5875 20.7738   2
   0   0   3 25.8374 24.4594   4
   0   0   3-1.10565 21.1138   2
   0   0  -4 35464.4 827.274   2
   0   0   4 36745.5 888.920   4
   0   0   4 38133.0 835.487   2
   0   0   5 72.9709 41.7432   2
   0   0  -5 54.6459 45.5341   4
   0   0  -5 51.6575 35.0794   2
   0   0   5-10.6338 35.3950   4
   0   0   6 18908.0 613.447   4
   0   0  -6 20630.6 621.615   4
   0   0  -6 20013.6 549.628   2
   0   0   7 60.0861 48.2040   2
   0   0  -7 45.3252 61.2237   6
   0   0  -7 12.4074 28.9419   2
   0   0  -7 71.9939 52.8140   4
   0   0   8 52493.7 1265.25   2
   0   0  -8 48458.5 1412.67   6
   0   0  -9 90.7929 72.1304   6
   0   0 -10 22105.2 869.081   6
   0   0 -11 115.529 83.4175   6
   0   0 -12 3821.48 364.018   6
   0   0 -13 236.004 97.6217   6
   0   0 -14 167.701 96.2068   6
   0   0 -15-1.83802 126.622   6
   0   0 -16 358.356 153.848   6
   0   0 -17-134.262 190.703   6
   0  -1   0 59.0583 20.5118   2
   0  -1   0 57.0143 23.0599   3
   0   1   0 64.1892 27.7414   3
   0  -1   0 98.5697 19.8242   1
   0   1   0 59.4571 22.2983   2
   0  -1   1 23816.4 541.580   6
   0   1  -1 23546.7 598.213   3
   0  -1  -1 22959.9 574.479   3
   0   1  -1 23468.1 540.824   6
   0   1   1 22402.8 593.948   2
   0  -1   1 23593.3 584.191   4
   0  -1   1 24001.5 600.219   3
   0   1   1 24072.1 580.377   3
   0  -1   1 24591.1 547.011   2
   0   1  -1 23634.6 546.804   2
   0  -1  -1 23149.5 593.698   2
   0   1   2 5736.20 223.023   2
   0  -1  -2 5202.88 205.354   7
   0  -1   2 5224.29 217.814   3
   0  -1   2 5048.16 211.624   5
   0   1  -2 5032.50 216.017   3
   0  -1   2 5023.74 212.310   4
   0  -1  -2 5408.11 212.412   2
   0   1  -2 5601.07 197.114   6
   0   1  -3 40814.0 1042.18   4
   0  -1  -3 44515.6 945.494   4
   0  -1  -3 40025.3 1002.47   7
   0  -1   3 40614.6 1046.60   5
   0  -1  -3 46998.1 1055.44   2
   0  -1   3 41593.1 1055.18   3
   0   1  -3 44179.9 1032.95   6
   0   1   3 40923.8 1040.10   2
   0  -1   3 42602.9 1057.14   4
   0   1  -3 42530.0 1053.35   5
   0   1  -4 518971. 10396.7   5
   0  -1   4 539480. 10422.0   3
   0  -1   4 485385. 10389.0   5
   0  -1  -4 488431. 10364.9   2
   0  -1  -4 501307. 10303.0   7
   0  -1  -4 500618. 10268.2   4
   0   1  -4 518596. 10377.6   6
   0  -1   4 554518. 10426.7   4
   0   1   4 554606. 10397.9   2
   0   1  -5 25630.5 733.996   5
   0  -1   5 22826.6 715.942   4
   0   1  -5 22424.5 708.677   4
   0  -1  -5 26425.5 709.214   2
   0  -1  -5 22319.8 616.673   7
   0   1  -5 24904.5 719.322   6
   0  -1  -5 25959.2 637.407   4
   0  -1   5 24784.2 731.301   5
   0   1   6 12095.2 441.553   2
   0  -1  -6 10706.4 419.241   2
   0  -1  -6 10489.0 351.905   7
   0   1  -6 10136.7 443.734   6
   0  -1   6 11814.7 465.015   4
   0   1  -6 10740.8 452.317   5
   0  -1  -6 12112.5 397.318   4
   0  -1   6 10042.2 448.428   5
   0  -1  -7 2422.57 142.166   7
   0  -1  -7 2392.12 169.658   4
   0  -1  -7 2219.56 179.094   2
   0   1  -7 1832.40 182.666   6
   0   1   7 2296.64 182.076   2
   0  -1  -8 7812.98 291.554   7
   0   1  -8 8819.80 441.814   6
   0  -1  -8 8074.88 378.338   2
   0  -1  -8 6898.11 395.578   6
   0   1   8 8244.93 381.304   2
   0   1  -9 2844.14 258.279   6
   0  -1  -9 3148.30 270.074   6
   0  -1  -9 2801.82 225.777   2
   0  -1  -9 2785.03 156.479   7
   0   1 -10 1199.56 180.267   6
   0  -1 -10 1374.01 106.777   7
   0  -1 -10 1841.98 219.005   6
   0  -1 -10 1185.20 150.944   2
   0  -1 -11 920.083 98.4468   7
   0  -1 -11 1232.28 188.089   6
   0   1 -11 1053.69 181.364   6
   0  -1 -12-0.44579 55.1651   6
   0   1 -12 24.8548 73.0330   6
   0  -1 -13 1742.08 249.806   6
   0   1 -13 2058.44 282.289   6
   0   1 -14 155.376 104.429   6
   0  -1 -14 249.508 111.702   6
   0   1 -15 138.886 144.036   6
   0  -1 -15 135.238 89.7067   6
   0   1 -16 216.142 105.239   6
   0  -1 -16 347.362 105.927   6
   0   1 -17 629.093 206.525   6
   0  -1 -17 647.879 228.095   6
   0  -2   0 106470. 2379.09   2
   0   2   0 106298. 2395.73   3
   0  -2   0 107496. 2314.66   1
   0  -2   0 106841. 2399.78   3
   0   2   0 111377. 2398.06   2
   0  -2   0 108728. 2326.63   4
   0   2  -1 715.913 74.2442   2
   0   2   1 649.646 77.2218   3
   0  -2  -1 669.674 86.4906   2
   0  -2  -1 614.059 75.8720   3
   0  -2   1 621.392 47.0337   6
   0  -2   1 598.637 71.5642   4
   0   2  -1 573.568 84.1016   3
   0   2   1 618.228 86.0363   2
   0  -2   1 756.633 94.4270   3
   0   2   1 647.171 67.4748   1
   0  -2   1 667.810 70.3260   2
   0   2  -1 694.018 48.3636   6
   0  -2   2 69261.8 1622.86   4
   0   2  -2 68677.3 1651.29   3
   0  -2   2 71268.8 1660.13   3
   0  -2  -2 68140.3 1642.83   2
   0  -2   2 68309.4 1531.14   6
   0   2   2 71194.1 1667.76   2
   0  -2   2 70917.5 1543.62   2
   0   2   2 68870.1 1612.59   3
   0   2  -2 68302.9 1532.73   6
   0   2   3 21649.6 678.420   2
   0   2  -3 20522.0 589.220   6
   0  -2   3 21499.2 672.029   3
   0  -2   3 21613.5 531.047   2
   0   2   3 20669.8 620.082   3
   0   2  -3 21296.4 670.344   3
   0  -2   3 22518.7 667.196   4
   0  -2  -3 19895.9 652.418   2
   0  -2  -3 23239.1 676.746   7
   0  -2   4 1680.41 158.984   5
   0  -2   4 1878.48 81.4206   2
   0   2   4 1842.97 169.333   2
   0  -2  -4 1626.86 154.442   2
   0  -2  -4 1735.31 75.7495   4
   0  -2   4 1648.99 159.463   3
   0   2  -4 1777.94 167.459   3
   0  -2   4 1848.52 159.904   4
   0  -2  -4 1823.79 155.071   7
   0   2  -4 1616.61 133.539   6
   0  -2   5 132558. 2835.14   5
   0  -2  -5 131795. 2565.97   4
   0  -2  -5 128225. 2755.92   7
   0  -2  -5 138612. 2839.34   2
   0  -2  -6 14608.8 430.695   4
   0   2  -6 16395.3 585.629   6
   0  -2  -6 16941.2 552.851   7
   0  -2  -6 14832.8 575.811   2
   0  -2   6 15091.4 594.528   5
   0  -2   7 2131.12 215.209   5
   0  -2  -7 2604.26 220.811   2
   0  -2   7 2614.56 149.277   7
   0  -2  -7 2212.07 175.565   7
   0   2  -7 2161.87 208.092   6
   0  -2  -8 1385.95 164.905   2
   0  -2   8 1580.83 109.056   7
   0   2  -8 1510.48 182.216   6
   0  -2  -8 1427.54 145.619   7
   0  -2   8 1286.57 182.916   5
   0   2  -9 4679.86 343.728   6
   0  -2  -9 4616.07 332.524   6
   0  -2  -9 4503.75 264.832   7
   0  -2   9 4482.51 350.642   5
   0  -2  -9 4108.68 312.435   2
   0  -2   9 4889.20 186.849   7
   0  -2 -10 11.1958 50.8847   2
   0  -2 -10 88.8966 67.0231   6
   0  -2 -10 51.3272 38.1596   7
   0   2 -10 102.199 56.5501   6
   0   2 -11 1630.82 226.361   6
   0  -2 -11 1460.37 149.131   7
   0  -2 -11 1598.91 206.288   2
   0  -2 -11 1925.89 228.394   6
   0  -2 -12 818.476 167.143   6
   0   2 -12 564.770 158.528   6
   0   2 -13 3639.04 379.903   6
   0  -2 -13 3168.76 344.300   6
   0   2 -14 2355.71 322.717   6
   0  -2 -14 2213.19 296.112   6
   0   2 -15-159.494 129.070   6
   0  -2 -15-24.3723 94.0181   6
   0   2 -16-79.9085 95.5252   6
   0  -2 -16 186.608 147.237   6
   0  -2 -17 755.204 203.692   6
   0   2 -17 546.377 189.370   6
   0  -3   0 11.5004 23.5506   1
   0  -3   0 0.26649 38.0884   2
   0   3   0-35.3496 44.2605   3
   0  -3   0-9.33230 44.5178   3
   0  -3   0-8.91005 27.7865   4
   0   3   1 3427.99 234.419   2
   0  -3   1 3843.61 246.233   3
   0  -3   1 3776.46 211.192   4
   0  -3   1 3398.85 171.594   1
   0  -3  -1 3749.35 235.025   3
   0  -3   1 3252.70 200.476   2
   0  -3  -1 3532.34 122.661   6
   0   3  -1 3290.83 212.370   2
   0  -3   1 3482.81 129.235   6
   0  -3  -1 3339.14 165.544   4
   0   3   1 3726.49 239.147   3
   0   3  -1 3503.62 232.903   3
   0  -3  -1 3204.45 219.708   2
   0   3  -1 3230.01 127.165   6
   0  -3   2 1483.27 123.116   2
   0   3  -2 1311.45 90.6678   6
   0  -3  -2 1318.82 84.4282   4
   0  -3   2 1498.28 140.582   4
   0   3   2 1250.00 117.741   1
   0   3  -2 1528.48 163.238   3
   0  -3  -2 1272.47 143.642   2
   0  -3  -2 1414.37 139.713   3
   0   3   2 1362.41 136.618   3
   0  -3   3 6538.89 270.134   2
   0   3   3 6533.47 315.263   1
   0  -3   3 6917.37 344.075   4
   0   3   3 6349.63 319.334   3
   0   3  -3 6916.78 272.114   6
   0  -3  -3 6462.43 187.026   4
   0   3  -3 7065.21 370.729   3
   0  -3  -3 6587.41 356.829   2
   0   3  -4 10829.0 492.550   3
   0   3   4 10625.8 444.826   3
   0  -3  -4 9624.55 465.803   2
   0  -3   4 10722.9 347.245   2
   0   3  -4 11078.9 402.056   6
   0   3   5 2238.42 188.990   3
   0   3  -5 2423.01 186.496   6
   0   3  -5 2379.34 223.210   3
   0  -3  -5 2131.99 207.867   2
   0  -3   5 2198.33 212.161   5
   0  -3   6 12213.8 468.446   7
   0  -3  -6 11153.5 531.061   2
   0   3   6 10399.0 466.927   3
   0   3  -6 10741.8 468.584   6
   0  -3   6 10588.9 532.427   5
   0  -3  -7 5165.23 351.526   2
   0  -3   7 5175.61 363.704   5
   0   3  -7 5794.24 339.413   6
   0  -3   7 4963.64 284.905   7
   0  -3   8 23.9519 43.1721   5
   0  -3  -8 25.3364 40.7187   6
   0   3  -8-7.51095 45.2722   6
   0  -3   8-20.8390 39.1445   7
   0  -3  -9 1737.15 209.382   2
   0  -3   9 1349.66 197.527   5
   0  -3  -9 1360.77 182.093   6
   0   3  -9 1509.85 200.212   6
   0  -3   9 1400.25 137.069   7
   0   3 -10 439.046 138.848   6
   0  -3 -10 380.244 124.775   2
   0  -3 -10 292.022 110.925   6
   0  -3  10 315.583 138.040   5
   0  -3  11 344.530 137.605   5
   0  -3 -11 315.320 108.241   6
   0  -3 -11 29.2364 71.5330   2
   0   3 -11 223.533 76.2143   6
   0  -3 -12 531.827 154.385   6
   0  -3 -12 460.266 118.301   2
   0   3 -12 372.839 117.878   6
   0  -3 -13 2270.45 295.765   6
   0   3 -13 2863.85 337.791   6
   0   3 -14 120.500 98.1192   6
   0  -3 -14 286.234 128.742   6
   0  -3 -15 78.0035 103.085   6
   0   3 -15 191.894 130.311   6
   0  -3 -16-88.5448 115.163   6
   0   3 -16-85.2568 113.637   6
   0  -3 -17-105.521 173.810   6
   0   4   0 8133.36 428.138   3
   0  -4   0 8346.23 355.450   4
   0  -4   0 8200.17 407.014   2
   0  -4   1 943.300 122.235   4
   0   4   1 946.887 135.362   3
   0  -4  -1 876.748 127.719   2
   0   4  -1 937.301 143.038   3
   0  -4   1 982.230 98.3320   1
   0  -4  -1 890.810 98.2433   4
   0  -4   1 924.887 125.530   2
   0   4  -2 3668.13 157.259   6
   0  -4   2 3631.54 237.217   2
   0  -4  -2 3803.45 149.042   6
   0  -4  -2 4098.26 295.272   2
   0  -4   2 4027.16 210.884   1
   0   4  -2 3516.26 282.518   3
   0   4   2 4076.26 281.558   3
   0  -4  -2 3417.29 174.831   4
   0   4  -3 27489.9 942.546   3
   0  -4   3 27328.2 799.039   2
   0   4   3 28505.0 839.327   1
   0   4  -3 26748.6 708.229   6
   0  -4  -3 25759.3 638.613   4
   0  -4  -3 27303.7 925.798   2
   0   4   3 23954.7 854.682   3
   0   4   4 1577.16 169.543   1
   0   4  -4 1772.86 141.843   6
   0   4  -4 1614.80 196.152   3
   0   4   4 1796.18 187.296   3
   0  -4  -4 1433.23 182.519   2
   0  -4   4 1658.52 144.558   2
   0  -4   5 2066.63 231.805   5
   0   4   5 1541.23 180.703   1
   0  -4   5 1865.89 142.166   2
   0   4  -5 1913.22 163.037   6
   0  -4  -5 1813.68 212.382   2
   0   4  -5 2048.01 237.525   3
   0   4   5 1875.16 194.407   3
   0  -4   6 9006.34 515.219   5
   0   4  -6 8777.03 519.989   3
   0   4  -6 8178.87 397.058   6
   0  -4  -6 8441.05 497.198   2
   0   4   6 9121.84 469.124   3
   0   4   6 9140.42 476.302   1
   0  -4  -7 11405.0 605.641   2
   0  -4  -7 11078.5 488.515   6
   0   4  -7 12342.5 534.094   6
   0  -4   7 11654.2 623.008   5
   0   4   7 11639.2 555.684   3
   0  -4   8 19.5033 78.1225   5
   0  -4  -8 102.030 80.4970   2
   0  -4  -8 4.87091 42.5860   6
   0   4  -8 60.8566 48.2641   6
   0   4   8 49.0437 65.2898   3
   0   4  -9 4662.72 352.792   6
   0   4   9 5149.45 370.942   3
   0  -4  -9 4293.29 320.926   6
   0  -4   9 4762.03 404.235   5
   0  -4  -9 4805.97 404.161   2
   0  -4 -10 873.722 153.244   6
   0   4 -10 919.372 179.631   6
   0  -4  10 1007.05 191.697   5
   0  -4 -10 739.382 171.162   2
   0   4  10 701.053 144.906   3
   0  -4  11 146.013 140.529   5
   0  -4 -11 53.1995 85.7777   6
   0   4 -11 44.1295 89.6966   6
   0  -4 -11 61.5108 75.8381   2
   0  -4 -12 5156.93 422.201   6
   0  -4  12 5805.52 498.627   5
   0  -4 -12 4829.21 449.605   2
   0   4 -12 5421.90 448.037   6
   0  -4 -13 1408.68 229.473   6
   0   4 -13 1415.97 236.546   6
   0  -4 -14 480.015 160.251   6
   0   4 -14 433.546 149.219   6
   0  -4 -15-4.45202 85.5413   6
   0   4 -15 160.834 87.2218   6
   0   4 -16 247.735 121.165   6
   0  -4 -16-68.7015 143.473   6
   0  -4 -17-236.258 182.881   6
   0   5   0-10.9865 62.5693   3
   0  -5   0-62.5644 44.9347   2
   0  -5   0 0.99600 40.4167   4
   0   5  -1 11336.6 579.204   3
   0  -5   1 11466.6 531.190   2
   0   5   1 11547.4 577.514   3
   0  -5  -1 10992.3 555.832   2
   0  -5  -1 11113.3 432.765   4
   0  -5   1 11257.7 432.742   1
   0   5  -2 1125.91 173.200   3
   0  -5   2 1022.43 137.842   2
   0   5   2 976.878 160.723   3
   0  -5   2 989.121 111.890   1
   0  -5  -2 967.341 101.413   4
   0  -5  -2 1060.12 168.670   2
   0  -5  -3 191.854 34.9625   6
   0   5  -3 257.106 41.9700   6
   0  -5   3 263.391 73.2689   2
   0   5   3 217.392 98.8037   3
   0   5  -3 159.134 75.5899   3
   0  -5  -3 243.819 35.4768   6
   0  -5  -3 112.666 78.7491   2
   0  -5   3 230.244 56.2250   1
   0   5   4 4736.39 314.116   1
   0  -5  -4 4547.96 214.779   6
   0  -5  -4 4622.96 369.964   2
   0   5  -4 4771.89 386.091   3
   0   5  -4 5035.12 242.582   6
   0  -5   4 4532.68 287.455   2
   0   5   4 5292.57 369.041   3
   0  -5  -5 9370.36 372.166   6
   0   5  -5 10306.0 591.394   3
   0  -5  -5 9826.00 568.191   2
   0   5  -5 9619.21 399.226   6
   0   5   5 9807.54 493.160   1
   0   5   5 9888.71 530.747   3
   0   5   6 334.513 89.2349   3
   0  -5  -6 235.277 102.202   2
   0   5  -6 612.887 162.997   3
   0   5   6 326.329 98.5223   1
   0   5  -6 376.508 86.7800   6
   0  -5   6 364.212 120.942   5
   0  -5  -6 359.871 74.6070   6
   0  -5  -7 7668.66 533.460   2
   0  -5   7 7614.40 538.046   5
   0   5  -7 8100.58 417.288   6
   0   5   7 8571.04 497.497   3
   0   5   7 8246.02 502.301   1
   0  -5  -7 7459.23 386.807   6
   0  -5  -8 7768.22 424.261   6
   0  -5  -8 7892.59 547.304   2
   0   5   8 8070.29 519.036   1
   0   5  -8 8229.64 445.694   6
   0  -5   8 8624.58 581.770   5
   0   5   8 8396.06 511.168   3
   0  -5  -9 3204.14 362.283   2
   0   5  -9 2984.78 277.027   6
   0   5   9 3147.27 315.719   3
   0   5   9 2857.30 314.791   1
   0  -5  -9 2861.37 268.146   6
   0  -5   9 3219.25 362.146   5
   0  -5 -10 200.980 137.436   2
   0   5  10 219.895 99.6054   3
   0   5  10 95.5092 80.2780   1
   0  -5 -10 112.216 55.8281   6
   0  -5  10-22.7008 78.8248   5
   0   5 -10 111.504 56.1635   6
   0   5 -11 259.629 114.130   6
   0   5  11 253.519 119.821   1
   0  -5 -11 181.897 78.6506   6
   0  -5 -11 365.069 150.163   2
   0  -5  11 393.580 165.889   5
   0   5  11 256.596 116.216   3
   0   5  12 35.3703 76.4073   3
   0   5 -12 106.894 98.6108   6
   0  -5 -12 121.170 132.276   2
   0  -5  12-122.364 121.184   5
   0  -5 -12 198.679 84.4611   6
   0   5 -13 31.7560 71.6569   6
   0  -5 -13 91.7366 67.5925   6
   0   5  13 45.6557 65.7716   3
   0  -5  13-35.3650 111.838   5
   0   5 -14 618.571 184.990   6
   0   5 -15 147.243 135.954   6
   0   5 -16 488.140 147.034   6
   0   6   0 5369.49 418.007   3
   0  -6   0 4985.12 385.836   2
   0  -6   1 9852.82 542.251   2
   0   6   1 9784.90 578.159   3
   0  -6  -1 9369.55 556.429   2
   0   6  -1 9607.53 587.207   3
   0   6   2-22.4668 71.2242   3
   0  -6  -2 83.4582 98.9005   2
   0   6  -2 55.2686 82.0577   3
   0  -6   2-7.83041 61.9062   2
   0   6   3 5788.69 422.557   3
   0  -6  -3 5555.42 445.336   2
   0   6  -3 5386.32 443.781   3
   0  -6   3 5589.52 378.317   2
   0   6   4 1134.66 196.703   3
   0   6  -4 1607.20 246.213   3
   0  -6  -4 1177.22 217.732   2
   0   6  -5 2956.40 345.448   3
   0  -6  -5 2600.98 312.281   2
   0   6   5 2739.38 298.993   3
   0   6   6 2538.29 263.799   1
   0  -6   6 2599.11 329.046   5
   0  -6  -6 2658.05 327.641   2
   0   6   6 2610.16 292.137   3
   0   6  -6 2662.65 333.133   3
   0  -6   7-5.55956 78.6604   5
   0   6   7 147.238 100.679   1
   0   6   7-4.23230 54.0263   3
   0  -6  -7-119.238 86.7893   2
   0  -6  -8 1740.97 278.328   2
   0   6   8 1514.87 222.639   1
   0  -6   8 1758.68 286.555   5
   0   6   8 1531.76 230.954   3
   0  -6   9 112.897 115.882   5
   0   6   9 114.462 121.392   1
   0   6   9 60.2267 60.5857   3
   0  -6  -9 71.7979 109.474   2
   0  -6 -10 647.586 215.924   2
   0  -6  10 233.832 102.006   5
   0   6  10 414.107 131.059   3
   0   6  10 595.474 173.969   1
   0  -6 -11-211.898 161.937   2
   0  -6  11 110.164 121.028   5
   0   6  11 114.038 102.867   3
   0   6  11 113.892 82.8316   1
   0   6  12 93.8178 91.5000   1
   0  -6  12 24.6609 125.189   5
   0   6  13 1692.65 306.793   1
   0  -7   0 25.4474 72.4337   2
   0   7   0-32.3803 73.9246   3
   0   7  -1-2.59872 77.7992   3
   0  -7   1-74.7258 67.4122   2
   0   7   1-33.1789 91.8670   3
   0  -7  -1 1.65703 70.5267   2
   0   7  -2 461.716 147.168   3
   0   7   2 714.759 180.734   3
   0  -7  -2 506.572 139.908   2
   0  -7  -3 381.410 146.525   2
   0   7  -3 264.243 117.517   3
   0   7   3 432.322 133.625   3
   0   7  -4 2616.25 346.721   3
   0   7   4 2739.81 324.652   3
   0  -7  -4 3013.25 357.386   2
   0   7   5 816.525 177.912   3
   0   7  -5 1010.42 235.330   3
   0  -7  -5 908.231 224.371   2
   0  -7  -6 1003.96 218.776   2
   0   7  -6 697.274 202.818   3
   0  -7   6 1053.52 257.501   5
   0   7   6 946.473 190.460   3
   0   7   7 0.13542 65.9288   3
   0  -7  -7 18.8918 93.1656   2
   0  -7   7 17.4242 90.3641   5
   0   7   8 40.4509 73.0952   3
   0  -7  -8-55.4699 110.305   2
   0  -7   8-54.6005 87.6331   5
   0  -7   9 528.148 193.416   5
   0   7   9 644.788 177.638   3
   0  -7  -9 499.189 186.078   2
   0   8   0 851.244 216.883   3
   0   8  -1 1919.16 314.092   3
   0   8   1 1780.14 291.799   3
   0   8  -2 101.526 104.082   3
   0   8   2-47.3022 100.936   3
   0   8  -3 198.413 131.452   3
   0   8   3 177.954 111.936   3
   0   8   4 325.171 167.232   3
   0   8  -4 453.482 144.183   3
   0   8  -5 222.859 135.090   3
   0   8   5 162.204 93.2287   3
   0   8   6 259.749 137.898   3
   1   0 -18-98.4681 125.194   6
   1   0 -17 288.724 130.056   6
   1   0 -16 162.300 143.929   6
   1   0 -15 931.836 204.749   6
   1   0 -14 196.698 114.382   6
   1   0 -13 2437.40 294.340   6
   1   0 -12 79.8250 95.7892   6
   1   0 -12 20.8368 62.0433   4
   1   0 -11-68.3403 51.0590   4
   1   0 -11-50.3631 45.3859   2
   1   0 -10 13.1312 24.5121   2
   1   0 -10 4.52135 47.0000   4
   1   0  -9 838.117 132.246   4
   1   0  -9 763.451 95.3359   2
  -1   0   9 826.897 69.3319   7
   1   0  -8 33.5626 59.3273   5
  -1   0   8-5.42183 20.0495   7
   1   0  -8 29.0889 28.6674   2
   1   0  -8 0.28487 47.8859   4
   1   0  -7 1081.57 126.006   5
   1   0  -7 908.517 92.4910   2
   1   0  -7 1014.61 122.326   4
  -1   0   7 954.690 74.3978   7
   1   0  -6 14.0905 28.6270   2
   1   0  -6 3.60510 42.5015   4
  -1   0   6-19.5554 20.4621   7
   1   0  -6-41.5707 54.2041   5
  -1   0   5 75117.9 1714.72   7
   1   0  -5 76077.8 1825.67   4
   1   0  -5 76972.2 1804.80   5
  -1   0   4-5.96989 24.9229   7
   1   0  -4-20.0258 26.7668   5
  -1   0   3 139152. 2821.59   7
   1   0  -3 127696. 2794.45   5
  -1   0   2 84.7082 18.4122   3
   1   0  -2 66.9793 17.8505   3
   1   0  -1 4731.93 151.575   1
   1   0   0 17.9717 11.3308   6
   1   0   1 25916.6 619.939   6
  -1   0  -1 24974.3 613.881   6
   1   0   2 46.5605 32.5681   6
  -1   0  -2 67.0639 37.6800   6
   1   0   3 999999. 20364.9   6
  -1   0  -3 979663. 20360.4   6
   1   0   4-11.4413 29.4636   6
   1   0   4 32.8755 35.7029   2
   1   0   4-10.5254 39.0908   4
  -1   0  -4-43.3383 50.9372   6
   1   0   5 59381.1 1351.19   2
  -1   0  -5 60682.4 1471.22   6
  -1   0  -6 49.4503 53.9546   6
   1   0   6 20.2828 32.3956   2
   1   0   6 65.3800 39.9250   4
  -1   0  -7 39174.3 1206.43   6
   1   0   7 40378.1 1157.40   4
  -1   0  -8-51.8853 57.0702   6
   1   0   8-19.7516 32.2398   2
   1   0   9 111.735 48.1682   2
  -1   0  -9 212.413 94.5374   6
  -1   0 -10-8.00029 70.0074   6
   1   0  10 44.4196 57.2541   2
  -1   0 -11 2787.52 303.539   6
  -1   0 -12 1.69682 98.5524   6
  -1   0 -13 4175.38 394.917   6
  -1   0 -14-105.384 115.263   6
  -1   0 -15 1217.22 244.550   6
  -1   0 -16-15.9846 120.586   6
  -1   0 -17 456.541 201.361   6
   1  -1 -18-173.517 127.607   6
   1   1 -17-21.4762 94.4273   6
   1  -1 -17 78.1261 110.692   6
   1  -1 -16 204.546 142.378   6
   1   1 -16 235.080 132.272   6
   1  -1 -15 1245.53 236.815   6
   1   1 -15 1453.68 259.604   6
   1  -1 -14 1105.74 219.752   6
   1   1 -14 922.093 194.394   6
   1  -1 -13 33.7869 44.8995   2
   1  -1 -13 51.7865 61.0495   6
   1   1 -13-34.0117 104.617   6
   1  -1 -12 484.257 107.375   2
   1   1 -12 476.850 141.436   6
   1  -1 -12 584.834 125.493   4
   1  -1 -11 1293.91 155.417   2
   1  -1 -11 1187.97 160.156   4
   1  -1 -11 1034.93 168.738   7
   1   1 -11 1125.69 180.738   4
   1   1 -11 1338.61 208.353   6
   1   1 -10 19090.7 758.414   6
   1   1 -10 17036.2 723.923   4
   1  -1 -10 17521.9 647.344   2
  -1  -1  10 16995.3 430.127   7
   1  -1 -10 16661.4 644.964   4
   1  -1 -10 19416.9 586.716   7
   1  -1  -9 11099.2 401.383   7
  -1  -1   9 11305.7 322.253   7
   1  -1  -9 10978.7 468.674   4
   1  -1  -9 11794.4 482.136   2
   1   1  -9 11189.2 531.960   4
  -1   1   8 885.852 94.5853   7
   1  -1  -8 1061.56 119.287   4
   1   1  -8 975.868 71.2041   2
   1   1  -8 949.898 134.605   4
  -1  -1   8 776.426 97.5041   7
   1  -1  -8 886.520 111.880   2
   1  -1  -8 977.321 97.1457   7
   1   1  -7 33063.1 929.954   5
   1  -1  -7 30735.0 811.152   7
   1  -1  -7 26889.7 856.446   2
  -1   1   7 29357.9 810.870   7
   1   1  -7 31167.2 707.753   2
   1  -1  -7 31171.4 856.566   4
   1   1  -7 33934.0 963.231   4
  -1  -1   7 29833.5 915.031   5
  -1  -1   6 39820.3 1066.98   3
  -1  -1   6 38976.3 1048.54   5
   1   1  -6 39153.2 1043.33   5
   1   1  -6 32886.1 1040.83   4
  -1   1   6 39109.3 966.267   7
   1  -1  -6 38064.6 960.259   7
   1  -1  -6 31475.6 988.111   2
   1   1  -6 40918.3 850.767   2
   1  -1  -5 63.6782 36.2431   2
  -1  -1   5 81.3776 49.6450   3
   1  -1  -5 71.2424 30.2434   7
  -1  -1   5 112.200 55.0219   5
  -1   1   5 122.937 45.1834   7
   1   1  -5 41.5822 61.8725   4
   1   1  -5 15.1862 39.5412   5
   1   1  -4 83642.7 1894.46   4
  -1  -1   4 86085.2 1894.12   3
  -1   1   4 82460.1 1837.31   7
  -1  -1   4 84530.4 1867.31   5
   1   1  -4 80245.1 1883.42   3
   1   1  -3 21193.2 576.008   4
   1   1  -3 20755.5 569.425   3
  -1  -1   3 21163.1 575.795   3
   1  -1  -3 19286.3 543.387   7
  -1   1   3 19688.6 543.192   7
   1  -1  -3 17930.3 550.673   2
  -1  -1   2 905465. 18774.2   3
   1  -1  -2 927166. 18772.9   7
  -1   1   2 908107. 18766.6   7
  -1   1   2 924088. 18777.1   1
   1   1  -2 906616. 18778.5   3
  -1   1   1 1849.07 112.610   7
  -1  -1   1 2255.49 125.611   3
   1  -1  -1 2180.61 117.372   1
   1  -1  -1 1969.07 87.8695   3
   1  -1  -1 1972.88 116.714   7
   1   1  -1 2047.75 119.087   3
  -1   1   1 1989.14 86.6537   3
   1   1   0 17549.3 480.714   3
   1  -1   0 17068.2 467.280   7
  -1   1   0 17363.6 467.997   7
  -1   1   0 17031.3 446.149   3
  -1  -1   0 18767.4 488.893   3
   1  -1   0 17746.7 446.223   6
   1  -1   0 17345.4 446.436   3
  -1   1   0 16893.3 442.977   6
   1  -1   1 415028. 8833.15   5
  -1  -1  -1 412267. 8772.53   6
   1  -1   1 421767. 8811.39   6
   1   1   1 423016. 8777.47   6
   1  -1   1 423241. 8804.45   7
  -1   1  -1 442351. 8820.36   6
   1   1   1 454313. 8864.80   2
  -1   1  -1 421707. 8803.77   7
   1  -1   1 443561. 8836.71   3
  -1   1  -2 134216. 2996.53   7
  -1   1  -2 140282. 3063.22   6
   1  -1   2 153002. 3008.01   7
   1   1   2 146006. 3087.28   2
   1  -1   2 152113. 3094.82   5
  -1  -1  -2 137383. 3030.41   6
   1   1   2 139811. 3033.22   6
   1  -1   2 154026. 3075.75   6
  -1   1  -2 154212. 3100.70   5
   1  -1   3 29999.6 817.492   6
  -1   1  -3 28658.8 803.292   6
   1  -1   3 31638.5 832.559   5
  -1   1  -3 30683.7 708.919   7
   1   1   3 30332.2 810.599   2
   1  -1   3 30595.5 708.777   7
  -1  -1  -3 29076.5 786.700   6
  -1   1  -3 31680.0 836.288   5
   1   1   3 29744.4 707.093   4
  -1  -1  -4 217650. 4421.85   6
   1  -1   4 219714. 4442.17   6
  -1   1  -4 212915. 4450.91   5
   1   1   4 205384. 4298.19   4
   1  -1   4 205225. 4235.63   7
  -1   1  -4 195743. 4417.17   6
   1   1   4 194402. 4391.23   2
   1  -1   4 208109. 4459.05   5
   1  -1   4 212889. 4432.95   4
   1   1   5 11612.3 382.161   4
  -1  -1  -5 10572.7 444.325   6
   1  -1   5 11757.3 292.857   7
  -1   1  -5 11842.6 473.712   5
   1   1   5 11364.6 434.039   2
  -1   1  -5 12462.3 475.418   6
   1  -1   5 12438.4 476.044   4
  -1  -1  -6 4438.35 288.190   6
  -1  -1  -6 4982.87 219.010   7
   1   1   6 5607.68 290.270   2
   1  -1   6 5033.29 192.956   2
   1   1   6 5873.71 258.875   4
  -1   1  -6 5887.61 328.173   6
   1  -1   7 17127.1 476.222   2
   1   1   7 18095.8 581.114   4
  -1   1  -7 18732.1 691.900   6
   1   1   7 17990.1 619.180   2
  -1  -1  -7 16894.4 496.516   7
  -1  -1  -7 17255.0 661.380   6
  -1   1  -8 15284.2 653.455   6
  -1  -1  -8 14852.9 452.391   7
   1  -1   8 16652.0 462.650   2
  -1  -1  -8 14939.1 641.526   6
  -1  -1  -9 6640.99 420.455   6
  -1  -1  -9 6797.37 258.097   7
   1  -1   9 7403.34 281.635   2
   1  -1  10 963.746 95.2383   2
  -1   1 -10 1242.53 192.799   6
  -1  -1 -10 1107.26 84.8129   7
  -1  -1 -10 763.831 147.510   6
  -1  -1 -11 8661.10 543.643   6
  -1   1 -11 9744.61 579.940   6
  -1  -1 -12 2220.79 290.213   6
  -1   1 -12 2573.46 298.548   6
  -1   1 -13 202.658 102.173   6
  -1  -1 -13 29.0387 81.8783   6
  -1   1 -14 725.577 190.301   6
  -1  -1 -14 740.452 192.771   6
  -1  -1 -15 92.7707 136.777   6
  -1   1 -15 9.31900 103.228   6
  -1  -1 -16 1542.12 281.616   6
  -1   1 -16 1203.46 252.245   6
  -1  -1 -17 829.096 239.276   6
   1   2 -17 1155.53 262.223   6
   1  -2 -17 1263.31 269.232   6
   1  -2 -16 98.7867 85.0376   6
   1   2 -16 506.140 202.874   6
   1  -2 -15 987.214 213.156   6
   1   2 -15 1442.44 265.852   6
   1   2 -14 253.107 125.696   6
   1  -2 -14 325.874 139.855   6
   1  -2 -14 294.735 110.466   2
   1  -2 -13 462.712 155.453   6
   1  -2 -13 436.138 120.673   2
   1   2 -13 434.989 145.528   6
   1  -2 -12-11.8660 51.6799   2
   1   2 -12 88.5721 85.0281   6
   1  -2 -11 3278.94 235.566   7
   1  -2 -11 3296.20 243.851   4
   1   2 -11 3124.59 304.214   6
   1  -2 -11 3635.41 295.902   2
  -1  -2  11 3011.14 206.250   7
   1  -2 -10 1.29812 37.6643   4
  -1  -2  10-43.5719 79.3494   5
   1   2 -10 24.6005 63.8633   6
   1  -2 -10 136.258 81.4250   2
   1  -2 -10 53.0048 43.1875   7
   1   2  -9 8711.08 485.056   4
   1  -2  -9 7690.47 357.324   4
  -1  -2   9 8805.89 475.076   5
   1   2  -9 8552.36 453.737   6
   1  -2  -9 8114.39 439.608   2
   1  -2  -9 8652.67 398.415   7
   1  -2  -8 8564.10 341.160   4
   1   2  -8 7723.80 413.072   6
  -1  -2   8 7789.78 425.228   5
   1   2  -8 8542.75 458.154   4
   1  -2  -8 7297.37 402.566   2
   1  -2  -8 7502.16 362.346   7
   1   2  -7 2641.39 215.756   6
   1  -2  -7 3101.07 212.633   7
   1  -2  -7 2637.01 221.610   2
  -1  -2   7 2384.04 216.176   5
   1   2  -7 2625.79 237.743   4
   1  -2  -6 154992. 3693.80   2
  -1  -2   6 157366. 3707.11   5
   1   2  -6 178534. 3773.22   4
   1  -2  -6 166941. 3664.08   7
   1   2  -6 168738. 3668.79   6
   1   2  -5 14049.4 334.467   2
   1   2  -5 13540.3 528.400   4
   1  -2  -5 13229.4 495.558   7
   1  -2  -5 13171.7 514.807   2
  -1  -2   5 13585.5 526.885   3
   1   2  -5 13797.1 537.379   3
  -1  -2   5 11875.9 499.584   5
   1   2  -4 2092.16 173.899   4
   1  -2  -4 1952.94 169.413   2
   1  -2  -4 1895.82 158.015   7
  -1   2   4 2173.66 140.620   3
   1   2  -4 1933.23 99.4130   2
  -1  -2   4 2131.33 179.535   3
  -1   2   4 2286.95 172.015   7
   1   2  -4 2191.36 177.504   3
   1   2  -3 74505.2 1676.57   2
   1  -2  -3 78951.7 1814.79   7
   1   2  -3 72473.6 1778.99   4
   1   2  -3 74703.2 1818.48   3
   1  -2  -3 78550.5 1818.95   2
  -1   2   3 75461.4 1785.98   1
  -1  -2   3 77595.1 1823.37   3
  -1   2   3 75630.6 1716.02   3
  -1   2   3 77560.5 1812.57   7
   1  -2  -2 62764.7 1525.85   2
  -1   2   2 59403.6 1488.82   1
   1   2  -2 64008.5 1454.43   2
   1  -2  -2 63406.8 1454.45   3
   1   2  -2 63943.4 1492.28   4
   1   2  -2 61952.9 1539.01   3
  -1  -2   2 69871.8 1563.93   3
   1  -2  -2 65366.9 1549.56   7
   1  -2  -2 64346.4 1503.51   1
  -1   2   2 65016.3 1458.51   3
  -1   2   2 59938.5 1529.72   7
  -1  -2   1 17660.9 543.487   3
   1  -2  -1 16921.9 537.421   7
  -1   2   1 17279.4 542.525   7
   1   2  -1 16325.9 470.089   4
   1  -2  -1 16412.6 446.382   6
   1  -2  -1 15393.2 485.703   1
   1  -2  -1 15709.8 507.780   2
   1  -2  -1 16317.1 481.200   3
  -1   2   1 16112.1 480.578   3
   1   2  -1 16816.1 538.947   3
   1   2  -1 17358.6 505.578   2
  -1  -2   0 1508.28 129.711   2
   1   2   0 1752.91 136.344   2
  -1   2   0 1742.75 103.127   6
   1  -2   0 1680.35 101.120   6
   1   2   0 1750.26 97.9100   4
  -1  -2   0 1583.82 137.200   3
   1  -2   0 1683.70 139.519   7
   1   2   0 1696.65 139.554   3
   1  -2   0 1663.31 122.333   2
   1  -2   0 2365.26 141.792   3
   1   2   0 1792.41 86.3952   1
  -1   2   0 1623.25 121.956   3
  -1  -2  -1 83926.4 1913.49   3
   1  -2   1 83377.8 1901.73   7
  -1  -2  -1 81518.8 1746.79   6
   1   2   1 81751.0 1735.81   4
  -1   2  -1 82070.8 1894.27   3
  -1  -2  -1 82123.6 1919.46   2
  -1   2  -1 80082.5 1820.04   6
   1  -2   1 78562.7 1882.72   3
   1  -2   1 82205.1 1819.24   6
   1   2   1 88057.2 1938.28   2
   1   2   1 82495.8 1914.45   3
   1  -2   2 165837. 3454.61   6
  -1  -2  -2 161122. 3546.14   2
  -1   2  -2 159604. 3523.90   3
   1   2   2 156477. 3532.16   2
  -1   2  -2 158995. 3446.37   6
   1   2   2 156022. 3513.05   3
   1  -2   2 162758. 3484.24   7
   1  -2   2 160744. 3524.75   3
  -1  -2  -2 152238. 3385.88   6
   1  -2   2 154016. 3526.62   5
   1  -2   3 48.6620 44.2472   5
  -1  -2  -3 200.742 81.2396   2
   1  -2   3 54.6266 41.5159   7
  -1   2  -3-3.37593 35.8566   6
  -1  -2  -3 53.5496 38.5979   6
   1  -2   3 4.47036 40.1627   6
   1  -2   3 75.5420 50.9207   3
   1   2   3 0.47186 37.8469   2
  -1  -2  -4 76853.4 1854.41   6
   1  -2   4 78902.2 1950.44   4
   1  -2   4 82341.2 1900.67   6
   1   2   4 83453.2 1968.70   2
  -1  -2  -4 74308.1 1938.29   2
   1  -2   4 82347.2 1963.60   3
   1  -2   4 79185.4 1819.35   7
  -1   2  -4 83348.3 1908.18   6
   1  -2   4 79354.4 1959.93   5
   1  -2   5 54650.6 1475.20   5
  -1  -2  -5 51292.7 1444.24   2
  -1  -2  -5 53901.3 1385.16   6
  -1   2  -5 52593.3 1417.59   6
   1  -2   5 55412.3 1417.00   6
   1  -2   5 58183.0 1305.75   7
   1  -2   6 4732.98 210.474   7
  -1  -2  -6 5128.36 277.457   7
  -1   2  -6 4980.47 310.907   6
  -1  -2  -6 5035.65 318.906   2
   1  -2   6 4842.44 326.843   5
  -1  -2  -6 4835.47 290.867   6
  -1  -2  -7 21183.5 758.434   2
   1  -2   7 21039.1 791.304   5
  -1  -2  -7 21090.2 676.756   7
   1  -2   7 20017.9 546.940   7
  -1  -2  -7 21916.7 749.821   6
   1  -2   8 285.006 40.1018   7
  -1  -2  -8 235.260 83.9492   6
  -1   2  -8 272.048 86.1612   6
  -1  -2  -8 224.821 68.2175   7
  -1  -2  -9 2246.81 180.474   7
  -1   2  -9 2987.08 284.029   6
  -1  -2  -9 2432.26 250.925   6
  -1   2 -10 1183.56 196.682   6
  -1  -2 -10 1140.48 129.825   7
  -1  -2 -10 1510.46 210.541   6
  -1   2 -11 1515.48 234.065   6
  -1  -2 -11 1552.09 225.582   6
  -1  -2 -12 420.916 130.418   6
  -1   2 -12 635.038 174.803   6
  -1  -2 -13 568.473 138.820   6
  -1   2 -13 553.384 169.312   6
  -1   2 -14 66.9182 112.885   6
  -1  -2 -14 54.3944 87.4825   6
  -1  -2 -15 1353.64 256.164   6
  -1   2 -15 1251.84 255.199   6
  -1  -2 -16-63.6719 101.268   6
  -1   2 -16-106.775 158.839   6
  -1  -2 -17 129.835 114.799   6
   1   3 -17 190.378 90.6122   6
   1  -3 -17-106.080 147.189   6
   1  -3 -16 423.444 171.203   6
   1   3 -16 640.304 196.751   6
   1  -3 -15 151.631 97.6337   6
   1  -3 -15 207.072 112.700   2
   1   3 -15 181.285 100.680   6
   1   3 -14 848.194 203.992   6
   1  -3 -14 730.093 155.701   2
   1  -3 -14 709.541 177.991   6
   1   3 -13 470.837 150.506   6
   1  -3 -13 498.378 143.264   6
   1  -3 -13 748.807 175.947   2
   1   3 -12 1368.25 216.410   6
  -1  -3  12 1294.07 223.516   5
   1  -3 -12 1271.14 213.841   2
   1   3 -11 3438.04 324.594   6
  -1  -3  11 3286.02 330.112   5
   1  -3 -11 2458.25 272.236   2
   1   3 -10 2072.74 242.148   6
   1  -3 -10 2116.29 233.714   2
   1  -3 -10 2441.85 174.724   4
  -1  -3  10 2400.22 265.109   5
  -1  -3   9 8977.79 512.272   5
   1  -3  -9 9575.49 357.311   4
   1   3  -9 9439.35 489.597   6
   1  -3  -9 9325.98 520.653   2
   1   3  -8 43.7627 56.0140   6
  -1  -3   8 29.9156 56.8186   5
   1  -3  -8 55.4433 62.6319   2
   1  -3  -8 24.0320 26.5144   4
   1  -3  -7 2722.08 248.695   2
   1   3  -7 2654.47 255.369   3
  -1   3   7 2234.38 188.621   3
   1   3  -7 2806.82 224.392   6
  -1  -3   7 2791.28 258.256   5
  -1   3   6 4051.62 294.038   1
  -1   3   6 4055.46 249.348   3
   1   3  -6 4078.98 254.204   6
   1  -3  -6 4605.81 316.321   2
  -1  -3   6 4199.41 301.186   5
   1   3  -6 4166.08 313.221   3
   1   3  -5 2616.08 237.692   3
   1  -3  -5 2556.41 236.768   2
   1   3  -5 2981.12 190.656   6
  -1   3   5 2821.10 197.024   3
  -1   3   5 3032.72 234.867   1
   1   3  -4 17136.1 663.169   3
  -1   3   4 17717.5 630.506   1
   1  -3  -4 18379.8 663.528   2
  -1   3   4 18485.5 586.441   3
   1   3  -4 17157.7 524.094   2
   1   3  -4 17638.5 529.499   6
   1   3  -3 1571.98 130.731   2
  -1   3   3 1582.50 147.184   1
   1   3  -3 1474.62 171.129   3
   1  -3  -3 1829.51 145.116   3
   1   3  -3 1635.40 105.656   6
   1  -3  -3 1592.69 166.699   2
  -1   3   3 1432.54 135.327   3
  -1  -3   2 175677. 3824.74   2
   1   3  -2 169938. 3927.22   3
  -1  -3   2 171430. 3654.60   1
   1  -3  -2 173754. 3905.77   2
   1   3  -2 178914. 3633.86   6
   1   3  -2 177648. 3832.82   2
   1  -3  -2 176298. 3842.98   3
  -1   3   2 169126. 3824.18   3
   1  -3  -1 25783.2 647.840   6
   1  -3  -1 27108.7 746.623   1
  -1   3   1 25585.3 757.376   3
   1  -3  -1 24551.9 752.357   3
   1  -3  -1 25528.1 784.937   2
  -1  -3   1 25040.5 799.868   3
   1   3  -1 24103.7 794.803   3
  -1  -3   1 25526.4 762.263   2
   1   3  -1 25049.8 764.553   2
  -1   3   0 3884.94 236.235   3
   1   3   0 3765.53 253.177   3
  -1  -3   0 4422.83 271.256   3
   1  -3   0 4271.63 181.460   6
   1  -3   0 4159.61 243.075   3
   1  -3   0 4032.81 217.335   1
   1  -3   0 4054.28 236.847   2
   1   3   0 3972.31 246.615   2
  -1  -3   0 3895.37 243.980   2
  -1   3  -1 93492.9 2257.99   3
  -1  -3  -1 95833.9 2277.72   2
   1  -3   1 95276.1 2255.17   3
   1  -3   1 94548.0 2205.39   2
   1  -3   1 98670.0 2294.72   7
   1   3   1 94376.1 2120.58   1
   1  -3   1 97612.9 2113.29   6
  -1   3  -1 94723.4 2108.99   6
   1   3   1 98466.9 2299.08   2
  -1  -3  -1 95482.2 2285.50   3
   1   3   1 93474.4 2273.25   3
  -1  -3  -2 214.079 65.6533   2
   1  -3   2 118.584 36.2649   6
   1  -3   2 41.1392 53.2876   7
  -1   3  -2 90.0710 36.6115   6
   1  -3   2 86.0922 41.4597   2
  -1  -3  -2 128.293 32.9514   6
  -1   3  -2 115.638 60.6883   3
   1   3   2 254.796 81.0079   3
   1  -3   3 14399.7 528.889   7
  -1   3  -3 13157.9 466.533   6
  -1   3  -3 13162.8 552.438   3
  -1  -3  -3 12726.6 552.576   2
  -1  -3  -3 12273.3 410.100   6
   1  -3   3 14469.5 478.972   6
   1   3   3 14176.0 551.025   3
   1  -3   3 14409.1 450.895   2
   1  -3   3 13296.6 556.012   5
  -1  -3  -4 74259.7 1717.71   6
  -1  -3  -4 67908.1 1879.02   2
  -1   3  -4 68764.4 1757.27   6
   1  -3   4 75168.3 1907.81   5
   1  -3   4 74754.7 1771.80   6
   1   3   4 73133.8 1853.15   3
   1  -3   4 73598.3 1800.28   7
   1  -3   4 74793.0 1664.38   2
   1  -3   5 6137.93 315.421   7
  -1   3  -5 6631.67 340.649   6
   1  -3   5 6802.02 396.950   5
  -1  -3  -5 6431.42 387.776   2
   1  -3   5 6341.83 233.723   2
  -1  -3  -5 6415.35 312.901   6
   1   3   5 5963.83 348.509   3
   1  -3   6 27862.9 639.450   2
  -1   3  -6 24857.6 861.725   6
   1  -3   6 25774.3 937.578   5
  -1  -3  -6 23875.7 907.819   2
   1  -3   6 28303.7 825.285   7
  -1  -3  -6 25887.9 831.045   6
   1  -3   7 299.542 64.0360   7
  -1  -3  -7 412.394 97.9328   6
  -1  -3  -7 516.403 133.480   2
  -1   3  -7 281.061 78.5500   6
   1  -3   7 250.883 102.420   5
  -1   3  -8 11286.6 555.537   6
   1  -3   8 10809.9 415.068   7
   1  -3   8 10942.7 593.437   5
  -1  -3  -8 9957.45 502.443   6
  -1  -3  -8 10210.9 556.896   2
   1  -3   9 2817.73 304.933   5
  -1  -3  -9 2865.68 266.929   6
   1  -3   9 2556.10 175.143   7
  -1   3  -9 2778.64 274.279   6
   1  -3  10 3076.17 330.019   5
  -1   3 -10 3305.21 317.217   6
  -1  -3 -10 3229.48 303.623   6
  -1   3 -11 14352.5 742.789   6
  -1  -3 -11 14439.9 715.375   6
  -1  -3 -12 358.497 115.375   6
  -1   3 -12 168.019 84.7643   6
  -1  -3 -13 1556.57 254.907   6
  -1   3 -13 1796.45 265.670   6
  -1  -3 -14 571.636 172.306   6
  -1   3 -14 647.708 195.104   6
  -1  -3 -15 182.679 108.983   6
  -1   3 -15 110.450 94.6248   6
  -1   3 -16 1469.82 288.458   6
  -1  -3 -16 1501.57 272.792   6
   1  -4 -17 79.1748 97.9358   6
   1   4 -17 35.2399 120.639   6
   1   4 -16-158.464 167.523   6
   1  -4 -16 73.3957 103.694   6
   1  -4 -15 242.706 135.507   6
   1  -4 -15 179.737 91.1919   2
   1   4 -15 182.298 116.449   6
   1  -4 -14 243.837 112.203   6
   1   4 -14 140.106 87.1272   6
   1  -4 -14 303.227 129.701   2
   1   4 -13 82.3504 93.3675   6
   1  -4 -13-58.8210 60.9426   6
   1  -4 -13 42.9398 102.848   2
  -1  -4  13-73.5365 116.012   5
   1   4 -12 377.143 130.315   6
   1  -4 -12 332.949 132.440   6
   1  -4 -12 409.027 153.766   2
  -1  -4  12 455.805 175.536   5
  -1   4  11 127.484 63.7774   3
   1   4 -11 158.821 77.7033   6
   1  -4 -11 37.3987 79.5345   2
  -1  -4  11 74.1853 75.4272   5
   1   4 -10 2357.34 247.198   6
  -1   4  10 2634.51 256.053   3
  -1  -4  10 2391.79 285.265   5
   1  -4 -10 2343.47 283.007   2
   1  -4  -9 4311.38 377.042   2
  -1   4   9 5062.51 348.626   3
   1   4  -9 4832.40 348.888   6
  -1  -4   9 5357.44 413.878   5
  -1   4   9 5605.26 422.013   1
   1  -4  -8 47.2590 24.2733   4
   1  -4  -8-20.7731 85.1854   2
  -1  -4   8-58.1151 83.3642   5
   1   4  -8-32.3959 43.3438   6
  -1   4   8-131.973 79.8343   3
  -1   4   8 20.4160 60.8467   1
  -1   4   7 15701.6 624.625   3
   1   4  -7 15310.1 591.393   6
   1   4  -7 16424.4 749.185   3
  -1   4   7 15362.0 690.423   1
  -1  -4   7 15040.2 710.921   5
   1   4  -6 13162.2 493.113   6
   1   4  -6 11728.6 611.546   3
   1  -4  -6 11155.5 583.301   2
  -1   4   6 12542.7 527.666   3
  -1  -4   6 12920.5 621.858   5
  -1   4   6 11987.6 573.074   1
  -1   4   5-2.61860 40.9774   3
   1   4  -5 58.4752 33.0658   6
  -1   4   5 66.4596 61.6626   1
   1   4  -5 113.462 73.8099   3
   1   4  -4 2998.87 205.734   2
   1   4  -4 2825.69 158.021   6
   1  -4  -4 2487.55 241.388   2
  -1   4   4 2661.65 223.857   1
  -1   4   4 2708.30 219.527   3
   1   4  -4 2653.07 256.530   3
   1  -4  -3 2606.60 240.743   2
   1   4  -3 2964.32 263.048   3
   1   4  -3 2709.63 125.578   6
   1   4  -3 2694.98 206.014   2
  -1  -4   3 2869.53 144.006   1
  -1   4   3 2571.31 213.467   3
   1   4  -2 1591.24 191.254   3
  -1   4   2 1824.11 176.628   3
   1  -4  -2 1590.48 182.009   2
  -1  -4   2 1826.86 109.600   1
  -1  -4   2 1950.75 178.420   2
   1  -4  -2 1807.80 119.487   6
   1  -4  -1 2347.63 131.631   6
   1   4  -1 2364.05 229.374   3
   1  -4  -1 2278.18 211.340   2
  -1  -4   1 2297.44 207.940   2
  -1   4   1 2436.88 209.958   3
   1  -4  -1 2580.39 193.115   1
  -1  -4   0 5980.33 351.284   2
   1  -4   0 5501.67 291.544   1
   1  -4   0 5914.53 227.536   6
   1  -4   0 5699.26 331.350   2
  -1   4   0 5847.54 346.680   3
   1   4   0 5736.37 359.269   3
   1   4   1 756.369 127.537   3
  -1  -4  -1 819.480 136.515   2
   1  -4   1 945.160 112.989   1
   1  -4   1 874.151 82.8455   6
   1  -4   1 855.988 120.168   2
  -1   4  -1 961.204 140.271   3
  -1  -4  -2 34258.5 767.839   6
  -1  -4  -2 34641.2 1101.90   2
   1   4   2 34682.8 1086.54   3
  -1   4  -2 34480.6 897.368   6
   1  -4   2 33983.0 984.263   2
   1  -4   2 34855.6 898.988   6
   1   4   2 34345.7 941.082   1
  -1   4  -2 34376.9 1087.33   3
   1   4   3 5996.15 313.944   1
   1  -4   3 5692.18 292.878   2
  -1  -4  -3 5667.96 375.753   2
  -1   4  -3 5703.53 279.125   6
  -1   4  -3 5696.60 374.689   3
   1  -4   3 5454.42 273.991   6
   1   4   3 5985.50 363.247   3
  -1  -4  -3 5724.42 225.168   6
  -1   4  -4 15919.9 694.693   3
  -1   4  -4 15997.2 568.196   6
   1   4   4 16476.3 615.420   1
   1  -4   4 17458.6 553.248   2
  -1  -4  -4 15877.5 506.754   6
   1  -4   4 15901.7 703.168   5
   1   4   4 15476.5 655.350   3
  -1  -4  -4 15462.7 692.574   2
   1   4   5 2127.86 222.716   3
  -1  -4  -5 2475.81 255.667   2
  -1  -4  -5 2010.29 166.282   6
  -1   4  -5 2318.38 198.209   6
   1  -4   5 2182.72 155.333   2
   1  -4   5 2101.60 241.883   5
  -1  -4  -6 438.878 86.9184   6
   1  -4   6 502.900 67.0927   2
   1   4   6 470.110 112.772   3
  -1   4  -6 519.460 108.007   6
   1  -4   6 695.697 148.782   5
  -1  -4  -6 710.650 148.156   2
  -1  -4  -7 7509.84 496.570   2
   1   4   7 8226.13 478.014   3
  -1   4  -7 7580.72 424.862   6
   1  -4   7 8099.75 518.222   5
  -1  -4  -7 7783.63 406.118   6
  -1  -4  -8 6556.75 398.700   6
  -1  -4  -8 7092.36 491.588   2
  -1   4  -8 6697.60 423.012   6
   1   4   8 7309.38 462.629   3
   1  -4   8 7001.51 489.363   5
  -1  -4  -9 102.073 74.0131   6
   1   4   9-65.9877 82.0595   3
   1  -4   9 108.950 123.736   5
  -1   4  -9-72.8004 59.8553   6
   1  -4  10-39.8545 114.424   5
  -1   4 -10 5.44670 79.3453   6
  -1  -4 -10 34.9207 67.1336   6
   1  -4  11 102.221 105.315   5
  -1  -4 -11 3.51472 61.3635   6
  -1   4 -11-22.9918 77.2113   6
  -1   4 -12-70.5432 95.2990   6
  -1  -4 -12 55.4913 65.5836   6
  -1   4 -13 466.403 114.912   6
  -1  -4 -13 479.229 153.198   6
  -1   4 -14 869.953 212.371   6
  -1  -4 -14 585.108 157.762   6
  -1  -4 -15 27.0717 90.0242   6
  -1   4 -15 53.6772 77.3580   6
  -1  -4 -16 446.000 177.965   6
   1   5 -16 209.615 126.294   6
   1  -5 -15 1471.89 292.790   2
  -1   5  15 1732.12 311.111   1
   1   5 -15 1271.41 240.236   6
   1  -5 -14 814.830 164.672   6
   1   5 -14 1054.59 225.314   6
  -1  -5  14 1069.65 263.822   5
  -1   5  14 1131.49 245.079   1
   1  -5 -14 978.558 246.820   2
  -1  -5  13 162.821 144.160   5
   1   5 -13-25.1572 75.4300   6
   1  -5 -13 1.82766 74.6933   6
  -1   5  13 161.010 112.074   1
   1  -5 -13 101.342 120.682   2
   1   5 -12 1997.50 269.569   6
  -1   5  12 2475.77 280.191   3
   1  -5 -12 2315.11 277.354   6
   1  -5 -12 1899.83 299.587   2
  -1   5  12 1903.61 287.450   1
  -1  -5  12 2299.82 337.387   5
  -1   5  11 3048.18 360.429   1
   1   5 -11 3703.57 333.456   6
   1  -5 -11 2988.83 362.504   2
  -1   5  11 3782.85 338.903   3
   1  -5 -11 2962.24 298.466   6
  -1  -5  11 3441.15 386.383   5
   1   5 -10-14.1430 51.4228   6
   1  -5 -10-72.8357 134.703   2
  -1  -5  10-36.8956 98.3126   5
  -1   5  10 143.428 88.4648   3
   1  -5 -10 61.0471 77.5859   6
  -1   5  10 41.9449 81.0056   1
  -1  -5   9 263.150 88.2275   5
   1   5  -9 372.149 101.609   6
  -1   5   9 75.0748 74.6798   1
   1  -5  -9 328.046 136.242   2
  -1   5   9 270.444 89.2384   3
  -1   5   8 6459.69 464.914   1
   1  -5  -8 7442.37 525.507   2
   1   5  -8 7874.24 416.298   6
  -1  -5   8 7528.81 534.578   5
  -1   5   8 7228.08 437.437   3
   1   5  -8 8074.43 567.244   3
   1  -5  -7 462.552 111.486   2
   1   5  -7 647.366 151.635   3
  -1   5   7 847.515 143.990   3
  -1  -5   7 725.184 169.440   5
   1   5  -7 560.800 105.939   6
  -1   5   7 637.623 144.412   1
   1  -5  -6 2516.22 286.136   2
   1   5  -6 2663.49 194.349   6
   1   5  -6 2593.79 298.449   3
  -1   5   6 2611.65 261.717   1
  -1   5   6 2477.15 238.017   3
   1   5  -5 18532.4 837.593   3
  -1   5   5 19852.6 762.455   3
   1  -5  -5 18708.6 824.208   2
  -1   5   5 17149.1 720.894   1
   1   5  -5 18226.6 562.013   6
  -1   5   4 3256.57 275.513   3
   1   5  -4 3460.65 156.807   6
   1  -5  -4 3004.30 295.579   2
   1   5  -4 3555.02 327.607   3
  -1  -5   4 3457.88 180.408   1
   1  -5  -4 3055.60 173.660   4
   1  -5  -4 3610.48 205.939   6
   1  -5  -3 3085.43 169.308   6
   1  -5  -3 2955.27 189.641   4
   1   5  -3 3279.84 315.740   3
  -1   5   3 3065.30 267.327   3
  -1  -5   3 3134.86 164.477   1
   1  -5  -3 3080.39 293.908   2
  -1   5   2 11999.4 568.344   3
   1  -5  -2 12064.2 367.379   6
   1   5  -2 12329.0 623.681   3
   1  -5  -2 11046.9 448.553   4
   1  -5  -2 11779.9 581.452   2
  -1  -5   1 492.344 116.104   2
   1  -5  -1 457.386 120.564   2
   1  -5  -1 687.481 63.4095   6
   1   5  -1 364.411 96.6966   3
   1   5   0 1549.77 204.220   3
   1  -5   0 1331.06 151.069   1
  -1  -5   0 1343.09 186.844   2
   1  -5   0 1492.18 182.100   2
  -1   5   0 1417.36 186.313   3
   1  -5   0 1527.12 99.1922   6
   1  -5   1 4260.30 272.213   1
  -1  -5  -1 4646.03 351.481   2
   1   5   1 4597.19 352.563   3
   1  -5   1 4257.75 303.074   2
   1  -5   1 4121.54 194.231   6
  -1   5  -1 4702.75 350.754   3
   1   5   2 700.856 133.852   3
   1  -5   2 620.926 98.7125   1
  -1   5  -2 675.405 136.480   3
   1  -5   2 787.977 123.016   2
  -1  -5  -2 791.521 152.604   2
  -1  -5  -3 1843.14 235.749   2
  -1   5  -3 1975.96 153.038   6
  -1  -5  -3 1825.43 84.6037   6
  -1  -5  -3 1889.04 83.9887   6
   1   5   3 1725.72 222.624   3
   1   5   3 2039.16 185.082   1
  -1   5  -3 2051.85 245.040   3
   1  -5   3 1961.69 188.843   2
  -1   5  -4 2048.14 260.274   3
  -1  -5  -4 2268.41 137.547   6
  -1  -5  -4 2037.19 255.898   2
   1   5   4 2223.04 206.437   1
   1  -5   4 2161.14 193.390   2
   1  -5   4 2173.14 265.140   5
   1   5   4 2248.40 248.286   3
  -1   5  -4 2203.18 177.280   6
   1  -5   5 758.207 160.493   5
  -1  -5  -5 628.532 92.1811   6
   1   5   5 651.281 143.105   3
   1  -5   5 635.896 102.321   2
   1   5   5 551.685 119.736   1
  -1   5  -5 732.520 112.214   6
  -1   5  -5 609.064 158.681   3
  -1  -5  -5 490.182 124.048   2
  -1  -5  -6 1356.02 223.711   2
  -1   5  -6 1727.95 181.144   6
   1   5   6 1736.30 211.222   1
   1  -5   6 1447.36 225.340   5
   1  -5   6 1668.46 152.296   2
  -1  -5  -6 1709.17 158.748   6
   1   5   6 1543.12 213.715   3
  -1  -5  -7 3758.52 266.351   6
   1   5   7 3851.61 333.898   1
  -1   5  -7 3914.24 301.277   6
  -1  -5  -7 3416.13 364.278   2
   1   5   7 3544.38 335.133   3
   1  -5   7 4240.77 402.223   5
  -1  -5  -8-8.80438 53.4747   6
   1  -5   8 158.003 78.4774   5
  -1  -5  -8-203.929 122.295   2
   1   5   8-76.0848 70.4256   3
  -1   5  -8 15.2326 59.0678   6
  -1  -5  -9 220.739 101.071   6
   1  -5   9 487.126 163.807   5
   1   5   9 449.080 124.173   3
  -1   5  -9 404.390 127.871   6
   1   5  10 2398.36 300.642   3
  -1   5 -10 2392.39 279.817   6
  -1  -5 -10 2516.08 266.961   6
   1  -5  10 2926.64 367.956   5
   1   5  11 1234.45 214.797   3
  -1   5 -11 1354.80 226.690   6
  -1  -5 -11 1292.40 197.564   6
   1  -5  11 1535.73 281.300   5
   1   5  12-5.09253 63.8833   3
  -1   5 -12 101.510 67.1156   6
   1  -5  12 222.874 115.139   5
  -1   5 -13 5.08584 76.6241   6
   1   5  13 117.835 97.8282   3
   1   5  14 31.1764 88.9192   3
  -1   5 -14-29.2235 71.5447   6
  -1   5 -15 38.3744 97.9223   6
  -1   6  14 420.661 168.734   1
  -1   6  13-46.8042 112.316   1
  -1   6  12-12.5586 91.1418   1
  -1  -6  12 174.998 156.260   5
   1  -6 -12-216.127 168.106   2
  -1  -6  11 272.803 133.171   5
  -1   6  11 737.192 196.919   1
   1  -6 -11 471.387 173.950   2
  -1   6  10-32.4309 79.7264   1
  -1  -6  10 5.92545 115.698   5
  -1   6  10 4.14641 67.6574   3
   1  -6 -10-66.3135 125.041   2
  -1   6   9 404.327 120.672   3
  -1  -6   9 264.172 141.643   5
  -1   6   9 463.828 144.608   1
   1  -6  -9 510.848 177.857   2
  -1   6   8 113.211 67.8875   1
   1  -6  -8 202.505 131.281   2
  -1   6   8 44.2837 64.4265   3
  -1  -6   8 134.652 93.0181   5
   1   6  -8 251.598 133.956   3
   1   6  -7 1146.70 232.449   3
  -1   6   7 697.566 149.986   1
   1  -6  -7 831.530 189.414   2
  -1   6   7 666.823 151.442   3
  -1  -6   7 965.278 202.535   5
  -1   6   6 621.934 142.006   3
   1  -6  -6 379.220 149.269   2
   1   6  -6 558.630 166.821   3
  -1   6   5 409.984 130.965   3
   1   6  -5 514.850 157.681   3
   1  -6  -5 173.209 121.911   2
  -1   6   4 7258.69 472.725   3
   1   6  -4 7404.68 534.544   3
   1  -6  -4 7236.02 514.038   2
  -1   6   3 6367.15 438.665   3
   1  -6  -3 6099.66 457.288   2
   1   6  -3 6741.63 503.693   3
   1  -6  -2 35.3664 105.804   2
   1   6  -2-37.5972 85.5367   3
  -1   6   2 37.4679 79.2622   3
   1  -6  -1 169.276 75.2541   2
   1   6  -1 61.8630 77.4613   3
  -1   6   1 87.2792 80.1227   3
   1   6   0 3647.94 353.181   3
   1  -6   0 3363.43 312.254   2
  -1   6   0 3480.84 333.557   3
   1  -6   1 839.185 152.121   2
  -1   6  -1 736.588 156.189   3
   1   6   1 883.659 170.918   3
  -1  -6  -1 807.931 160.694   2
  -1   6  -2 5480.28 437.821   3
   1  -6   2 5905.27 392.938   2
   1   6   2 6064.03 453.109   3
  -1  -6  -2 6020.42 453.689   2
   1   6   3 1364.40 215.494   3
   1  -6   3 1047.02 156.806   2
  -1   6  -3 1223.83 208.898   3
  -1  -6  -3 1089.30 196.060   2
  -1  -6  -4 265.517 88.3543   2
   1   6   4 51.1842 64.9186   3
  -1   6  -4 172.869 98.0848   3
   1  -6   4 135.239 71.2356   2
  -1   6  -5 579.633 156.959   3
   1   6   5 603.291 117.942   1
   1  -6   5 416.807 151.283   5
   1   6   5 484.704 114.401   3
  -1  -6  -5 377.401 143.011   2
   1   6   6 1695.63 245.967   3
   1  -6   6 1478.64 261.434   5
  -1  -6  -6 1473.96 245.454   2
   1   6   6 1973.31 228.592   1
   1   6   7 499.297 153.982   3
   1  -6   7 423.269 139.505   5
   1   6   7 354.017 117.383   1
   1  -6   8 110.690 102.733   5
   1   6   8 81.0413 83.4796   1
   1   6   8 25.2793 75.8589   3
   1  -6   9 151.369 135.834   5
   1   6   9 123.077 112.798   1
   1   6   9 11.6414 62.6060   3
   1   6  10 98.5222 80.7757   1
   1   6  10 28.8034 71.6898   3
   1  -6  10 120.106 133.097   5
   1   6  11 174.808 107.818   3
   1  -6  11 207.744 139.947   5
   1   6  11 293.799 129.293   1
   1   6  12 105.773 97.5727   3
   1   6  12 7.60494 89.4545   1
   1   6  13-121.519 114.383   1
  -1  -7   9 222.347 142.011   5
   1  -7  -9-170.715 159.007   2
  -1  -7   8 367.796 147.301   5
   1   7  -8 399.516 166.241   3
   1  -7  -8 130.395 108.051   2
  -1  -7   7 1004.66 235.281   5
   1   7  -7 1054.96 239.378   3
  -1   7   7 999.533 180.210   3
   1  -7  -7 810.438 215.852   2
   1   7  -6 237.765 117.766   3
  -1   7   6 193.682 118.125   3
   1  -7  -6 301.079 145.034   2
   1  -7  -5 770.325 170.551   2
   1   7  -5 665.473 183.219   3
  -1   7   5 838.374 181.863   3
   1  -7  -4 145.647 109.710   2
  -1   7   4-61.3001 102.963   3
   1   7  -4 260.916 135.028   3
   1   7  -3 8115.64 600.637   3
   1  -7  -3 7387.53 552.917   2
  -1   7   3 7760.56 540.855   3
   1  -7  -2 412.008 137.265   2
  -1   7   2 641.497 166.914   3
   1   7  -2 372.675 118.637   3
   1   7  -1 2171.59 303.784   3
   1  -7  -1 2028.05 277.399   2
  -1   7   1 1914.52 265.206   3
   1  -7   0 297.316 120.325   2
  -1   7   0 70.0334 61.9736   3
   1   7   0 134.789 110.141   3
   1  -7   1 258.286 101.068   2
  -1   7  -1 66.5126 80.2681   3
   1   7   1 145.984 115.704   3
   1  -7   2 75.8143 88.1478   2
  -1   7  -2 125.833 87.3273   3
   1   7   2 125.122 102.994   3
   1  -7   3 125.495 81.9905   2
   1   7   3 90.7053 111.307   3
  -1   7  -3 43.7098 86.8708   3
   1  -7   4 485.607 150.917   5
  -1   7  -4 451.828 113.635   3
   1   7   4 510.647 145.595   3
   1   7   5 408.761 146.213   3
   1  -7   5 648.850 186.382   5
   1   7   6 395.938 147.297   3
   1  -7   6 385.795 143.303   5
   1   7   7 215.148 90.5868   3
   1  -7   7 131.956 122.517   5
   1   7   8-20.1049 75.7356   3
   1  -7   8-56.1172 98.8798   5
   1   7   9-90.2787 109.673   3
   1   7  10 493.153 186.255   3
   1   8  -5 43.5408 88.2384   3
   1  -8  -5 304.209 191.111   2
  -1   8   4 241.278 114.934   3
   1   8  -4 283.874 170.242   3
   1  -8  -4 177.335 128.021   2
   1   8  -3 353.178 195.266   3
  -1   8   3 227.932 112.902   3
   1  -8  -3 465.777 172.785   2
   1   8  -2 49.7808 102.128   3
  -1   8   2-22.4637 89.0500   3
   1  -8  -2 196.170 150.937   2
   1   8  -1 521.767 155.113   3
  -1   8   1 319.889 121.916   3
   1  -8  -1 330.497 116.798   2
  -1   8   0 325.129 126.359   3
   1   8   0 404.829 179.848   3
   1  -8   0 585.237 170.599   2
  -1   8  -1 165.783 129.330   3
   1   8   1-95.2267 140.426   3
   1  -8   1-70.1408 96.6105   2
  -1   8  -2 842.753 226.821   3
   1   8   2 990.259 234.861   3
  -1   8  -3 733.439 204.044   3
   1   8   3 397.110 147.738   3
   1   8   4 225.284 125.246   3
  -1   8  -4 122.731 92.5486   3
   1   8   5-27.2451 93.5245   3
   1   8   6 511.139 168.445   3
   1   8   7 370.718 150.707   3
   2   0 -18 1255.08 252.179   6
   2   0 -17-14.1417 115.948   6
   2   0 -16 1268.86 245.944   6
   2   0 -15-38.6967 106.898   6
   2   0 -15 65.7911 69.5984   4
   2   0 -14 5332.31 417.098   4
   2   0 -14 5103.05 314.689   2
   2   0 -13 3.02916 34.8463   2
   2   0 -13 27.8617 55.7346   4
  -2   0  13-3.27266 23.0951   7
  -2   0  12 96.7252 40.3840   7
   2   0 -12 31.7078 41.9072   2
   2   0 -12 102.887 70.8638   4
   2   0 -11 57.1544 43.5293   2
   2   0 -11 8.13216 54.8572   4
  -2   0  11 12.0408 21.3565   7
  -2   0  10 2720.49 165.687   7
   2   0 -10 2293.51 174.837   2
   2   0 -10 2336.45 218.472   4
   2   0  -9 56.9990 64.8594   4
   2   0  -9 103.785 47.9228   2
  -2   0   9 70.0636 39.7801   7
   2   0  -9-29.0345 41.5073   5
  -2   0   8 5466.73 292.530   3
   2   0  -8 5287.05 281.637   5
   2   0  -8 5475.71 259.269   2
   2   0  -8 6002.57 331.701   4
  -2   0   8 5564.37 240.832   7
  -2   0   7 37.4398 36.7105   7
  -2   0   7 18.5798 34.4603   3
   2   0  -7 48.0197 37.9059   5
  -2   0   6 60921.0 1402.17   7
  -2   0   6 57087.0 1415.15   3
   2   0  -6 61059.8 1401.61   5
  -2   0   5-19.7433 33.4609   7
  -2   0   5-21.1198 31.6191   3
   2   0  -5 11.6533 26.4439   5
  -2   0   4 120762. 2619.28   3
  -2   0   4 116863. 2754.09   7
   2   0  -4 126125. 2591.14   5
  -2   0   3 13.7666 16.1671   3
  -2   0   3 26.2663 29.7565   1
   2   0  -3-3.44282 16.7326   3
  -2   0   2 12537.9 619.089   7
  -2   0   2 11561.1 306.853   3
   2   0  -2 12279.6 358.415   1
   2   0  -2 11695.7 306.450   3
   2   0  -1 49.7270 31.0705   6
   2   0   0 12909.0 398.156   6
  -2   0   0 13854.3 398.420   6
  -2   0  -1 30.7840 33.5779   6
   2   0   1 105.793 43.9426   6
  -2   0  -2 990997. 20434.6   6
   2   0   2 994831. 20443.0   6
  -2   0  -3-27.8475 43.3806   6
   2   0   3-19.4952 51.7427   6
  -2   0  -4 62446.2 1545.05   6
   2   0   4 60533.5 1541.54   6
  -2   0  -5-7.53707 62.4103   6
  -2   0  -6 6636.03 257.279   7
   2   0   6 7913.33 335.345   2
  -2   0  -6 7077.49 388.125   6
   2   0   6 6816.96 346.121   4
  -2   0  -7-14.9072 44.1101   6
   2   0   7 11.6901 33.6264   2
  -2   0  -8 6555.31 414.347   6
   2   0   8 6304.60 321.138   2
  -2   0  -9-161.252 88.7006   6
  -2   0 -10 736.174 147.067   6
  -2   0 -11-15.1344 71.0136   6
  -2   0 -12 29079.8 1180.69   6
  -2   0 -13 134.609 118.741   6
  -2   0 -14 2073.32 318.432   6
  -2   0 -15 30.8191 113.847   6
  -2   0 -16 600.631 166.460   6
   2   1 -18 1084.26 246.772   6
   2  -1 -18 1265.73 280.453   6
   2   1 -17 1228.46 252.652   6
   2  -1 -17 1446.37 272.377   6
   2   1 -16 3898.29 422.021   6
   2  -1 -16 4046.37 425.418   6
   2   1 -15 4578.49 439.196   6
   2  -1 -15 5342.95 406.769   4
   2  -1 -15 4714.10 443.632   6
   2  -1 -15 6143.66 401.772   2
   2  -1 -14 70.8661 76.5865   2
   2   1 -14 49.6837 85.1254   4
   2  -1 -14-39.8944 72.0919   4
   2   1 -14 74.6234 83.8223   6
   2   1 -13 30.2982 65.5205   4
   2  -1 -13-22.6562 59.5404   2
   2  -1 -13 9.32297 68.8308   4
   2  -1 -12 1553.11 197.897   4
   2   1 -12 1774.71 129.501   2
   2  -1 -12 1374.65 170.032   2
  -2  -1  12 1395.76 107.669   7
   2   1 -12 1267.14 186.195   4
  -2  -1  11 4885.87 222.337   7
   2  -1 -11 4948.65 313.874   2
   2  -1 -11 3866.53 451.743   7
  -2   1  11 4382.90 257.642   7
   2   1 -11 4892.24 219.711   2
   2   1 -11 4607.16 356.626   4
   2  -1 -11 4861.78 330.060   4
   2   1 -10 12369.4 576.230   4
   2  -1 -10 12079.3 512.070   4
   2  -1 -10 9868.12 522.089   7
  -2  -1  10 11465.9 392.966   7
   2   1 -10 9593.46 347.739   2
   2  -1 -10 12609.8 509.106   2
  -2   1  10 11448.6 431.080   7
   2  -1  -9 98.5769 46.3810   4
   2  -1  -9 175.188 68.8834   7
  -2  -1   9 144.020 65.5509   7
   2   1  -9 162.937 38.7151   2
   2  -1  -9 229.379 76.4179   2
  -2   1   9 127.324 41.7344   7
   2   1  -9 37.6028 63.9110   4
  -2   1   8 15596.2 533.827   7
   2   1  -8 17343.0 601.160   5
   2   1  -8 16216.0 462.916   2
   2   1  -8 16895.6 646.557   4
  -2  -1   8 16785.6 604.367   5
   2  -1  -8 18201.1 570.909   7
   2  -1  -8 16843.1 596.130   2
   2  -1  -7 58158.4 1437.14   7
  -2  -1   7 55296.1 1485.46   3
   2  -1  -7 57404.7 1473.40   2
   2   1  -7 51763.1 1508.84   4
  -2  -1   7 56786.3 1469.82   5
   2   1  -7 61693.3 1478.13   5
   2  -1  -6 45491.6 1152.27   7
  -2   1   6 44438.8 1143.84   7
  -2  -1   6 44182.9 1154.26   5
  -2   1   5 2941.30 179.934   7
  -2  -1   5 3023.60 190.313   3
   2   1  -5 2850.75 184.142   3
  -2  -1   5 3176.02 179.601   5
   2  -1  -5 3059.54 182.133   7
   2  -1  -4 62595.7 1458.95   7
  -2   1   4 59508.9 1450.10   7
   2   1  -4 56160.5 1447.94   3
  -2  -1   4 63799.0 1466.83   3
  -2   1   4 67272.0 1523.97   1
  -2   1   3 247394. 5237.86   1
  -2  -1   3 240780. 5123.97   1
   2  -1  -3 246330. 5224.21   7
  -2  -1   3 252192. 5217.90   3
  -2   1   3 248258. 5223.55   7
   2   1  -3 240480. 5210.47   3
   2  -1  -3 255699. 5255.29   1
  -2   1   2 95349.3 2169.67   7
   2  -1  -2 102424. 2183.78   1
   2  -1  -2 98616.4 2173.57   7
  -2  -1   2 99670.5 2160.06   3
   2   1  -2 100876. 2061.99   1
   2   1  -1 84632.4 1924.76   3
   2   1  -1 85073.1 1860.24   6
  -2  -1   1 87258.3 1928.36   3
   2  -1  -1 85168.1 1923.48   7
   2  -1  -1 84803.9 1856.51   5
   2  -1  -1 87727.6 1914.64   6
  -2   1   1 85121.8 1925.54   7
   2  -1   0 108677. 2328.24   7
  -2   1   0 107946. 2331.50   6
  -2  -1   0 103657. 2274.73   6
   2  -1   0 104798. 2329.34   6
   2   1   0 112530. 2289.58   6
   2  -1   0 105142. 2299.50   5
  -2   1   0 105374. 2304.70   5
   2   1   0 107294. 2343.51   3
  -2   1   0 110788. 2333.54   7
  -2   1  -1 146817. 3036.45   5
  -2  -1  -1 140477. 2992.12   6
   2  -1   1 145123. 3001.72   7
   2  -1   1 145376. 3044.98   6
   2   1   1 136806. 2993.15   6
   2  -1   1 147735. 3034.63   5
  -2   1  -1 144212. 3002.58   7
  -2   1  -1 151394. 3047.44   6
  -2  -1  -2 368484. 7696.62   6
   2  -1   2 384913. 7753.96   6
   2  -1   2 377195. 7752.50   5
   2  -1   2 371424. 7655.34   7
   2   1   2 378746. 7711.00   6
  -2   1  -2 366782. 7738.90   6
  -2   1  -2 377093. 7746.71   5
  -2   1  -3 5050.19 265.723   6
  -2  -1  -3 4163.58 233.804   6
   2  -1   3 5064.36 268.246   6
   2   1   3 4683.85 247.763   6
  -2   1  -3 5029.30 196.650   7
   2  -1   3 5821.54 216.346   7
  -2   1  -3 5394.08 277.906   5
  -2  -1  -4 755.137 108.621   6
   2  -1   4 560.799 96.1535   7
   2  -1   4 665.167 106.519   6
  -2   1  -4 777.981 106.475   5
  -2   1  -4 733.854 110.241   6
   2   1   4 997.597 118.083   2
   2   1   4 765.909 106.411   6
  -2   1  -4 705.693 62.6960   7
  -2   1  -5 19032.1 478.339   7
   2   1   5 19181.6 639.436   2
  -2  -1  -5 20194.7 673.248   6
  -2   1  -5 17359.3 656.490   6
  -2  -1  -6 42734.7 1267.82   6
  -2   1  -6 43312.0 1284.02   6
   2   1   7 22197.3 713.999   4
  -2  -1  -7 23452.2 823.818   6
   2  -1   7 22831.3 649.429   2
  -2   1  -7 21765.7 825.276   6
  -2   1  -8 58503.2 1683.74   6
  -2  -1  -8 60201.2 1677.78   6
   2  -1   8 58808.5 1426.47   2
  -2  -1  -8 59201.6 1383.62   7
  -2  -1  -9 537.777 65.5770   7
   2  -1   9 511.000 75.6839   2
  -2   1  -9 417.173 123.083   6
  -2  -1  -9 232.750 83.1590   6
  -2  -1 -10-1.38193 19.2786   7
   2  -1  10 24.5437 32.2505   2
  -2   1 -10 152.484 102.713   6
  -2  -1 -10 93.3659 93.8397   6
  -2   1 -11 1914.36 260.107   6
  -2  -1 -11 1535.04 236.201   6
  -2   1 -12 13.3246 64.9730   6
  -2  -1 -12 7.52594 85.8005   6
  -2   1 -13 747.091 189.786   6
  -2  -1 -13 300.254 127.085   6
  -2   1 -14 1234.04 242.175   6
  -2  -1 -14 1112.14 210.204   6
  -2   1 -15-36.2660 89.0710   6
  -2  -1 -15 63.6199 131.891   6
  -2   1 -16 513.945 187.275   6
  -2  -1 -16 761.544 203.662   6
   2   2 -18 18.5211 88.6332   6
   2  -2 -18 159.882 134.767   6
   2   2 -17 84.4507 90.0989   6
   2  -2 -17-51.6246 172.662   6
   2   2 -16 560.846 168.188   6
   2  -2 -16 539.571 155.980   2
   2  -2 -16 304.102 110.779   6
   2  -2 -15 192.247 86.5855   4
   2   2 -15 290.498 135.373   6
   2  -2 -15 348.405 119.038   2
   2  -2 -14 354.020 107.205   4
   2   2 -14 429.374 155.153   6
   2  -2 -14 399.391 122.380   2
   2  -2 -13 2514.32 241.125   4
   2  -2 -13 1962.65 237.217   2
   2   2 -13 2595.29 300.449   6
   2   2 -13 1883.81 271.861   4
  -2  -2  12 11462.3 485.834   7
   2  -2 -12 12332.8 543.525   4
   2  -2 -12 10203.5 549.294   2
   2   2 -12 11094.4 634.462   4
   2   2 -12 11038.7 615.379   6
   2   2 -11 27118.3 1017.15   4
   2  -2 -11 24618.3 829.495   4
   2  -2 -11 24878.4 912.487   2
   2   2 -10 11265.7 593.134   4
   2  -2 -10 10408.8 529.479   2
  -2   2  10 11908.0 505.832   7
  -2  -2  10 12509.7 580.654   5
   2  -2 -10 12104.7 496.220   4
   2  -2  -9 5436.85 344.413   2
   2   2  -9 5196.32 367.301   4
  -2   2   9 4738.60 297.009   7
  -2  -2   9 4756.53 323.532   5
  -2   2   8 56264.6 1455.84   7
   2   2  -8 54975.3 1549.87   4
   2  -2  -8 53154.6 1493.92   2
  -2  -2   8 54163.3 1487.49   5
   2   2  -7 2148.41 206.190   4
  -2   2   7 1902.18 176.207   7
   2   2  -7 1955.00 197.686   3
   2  -2  -7 1914.54 173.119   7
   2  -2  -7 2110.10 199.265   2
  -2  -2   7 2289.53 196.372   5
   2  -2  -6 9256.26 399.445   7
   2   2  -6 8270.80 405.405   4
  -2   2   6 7695.26 363.247   7
   2   2  -6 8395.23 403.165   3
  -2  -2   6 8405.17 379.673   5
  -2   2   6 7897.11 400.219   1
   2  -2  -5 2065.10 183.173   2
   2  -2  -5 2278.90 184.873   7
  -2   2   5 2145.23 125.581   3
   2   2  -5 2049.07 179.704   4
  -2   2   5 2393.00 194.913   1
   2   2  -5 2131.55 186.483   3
  -2   2   5 2158.65 178.616   7
  -2  -2   5 2182.04 187.217   3
   2  -2  -4 15217.3 541.227   7
   2   2  -4 14509.9 527.558   4
   2   2  -4 13773.8 528.761   3
  -2   2   4 14155.9 531.508   1
  -2   2   4 14404.4 525.391   7
  -2  -2   4 15004.1 547.966   3
  -2   2   4 16452.8 426.193   3
   2  -2  -3 24848.8 725.154   1
  -2   2   3 21078.7 696.464   7
  -2   2   3 25315.0 595.835   3
   2  -2  -3 23470.2 588.421   3
  -2   2   3 21679.7 693.602   1
   2  -2  -3 22236.5 713.100   7
   2   2  -3 22454.0 715.823   3
  -2  -2   3 22881.2 716.849   3
  -2   2   2 724.718 69.8446   3
  -2  -2   2 650.525 95.1268   3
  -2   2   2 544.149 89.0418   7
   2  -2  -2 646.256 94.9327   7
   2  -2  -2 645.618 64.3594   3
   2  -2  -2 750.268 95.5110   1
   2   2  -2 692.084 99.0481   3
   2  -2  -1 4470.43 203.143   3
   2  -2  -1 4545.77 250.796   7
  -2  -2   1 4885.26 263.940   3
   2   2  -1 5056.27 249.534   2
   2   2  -1 4986.09 259.869   3
   2   2  -1 4585.36 161.199   6
   2  -2  -1 4681.04 219.796   6
  -2   2   1 4447.96 202.628   3
   2  -2   0 25431.4 747.856   7
  -2   2   0 24664.2 738.151   7
  -2  -2   0 25363.2 614.170   6
   2  -2   0 27550.1 710.857   6
   2  -2   0 25176.1 699.694   3
   2   2   0 25928.6 763.356   3
  -2   2   0 25241.2 694.846   6
   2   2   0 26023.0 617.135   6
  -2  -2   0 26201.1 765.572   3
   2   2   0 26075.8 763.969   2
  -2   2  -1 951.121 101.250   6
   2   2   1 1028.17 120.806   3
   2  -2   1 1070.98 108.433   3
   2   2   1 940.386 77.4600   6
  -2   2  -1 1066.39 115.093   7
   2  -2   1 968.994 97.8411   6
  -2  -2  -1 1060.54 80.3738   6
   2  -2   1 867.570 105.346   5
   2  -2   1 996.405 105.694   7
   2   2   1 1070.22 125.404   2
   2  -2   2 21014.5 618.617   7
  -2   2  -2 20613.6 617.409   7
   2  -2   2 21055.6 634.180   6
   2   2   2 19748.7 668.688   2
   2   2   2 17989.7 559.437   6
   2  -2   2 22218.1 664.178   3
  -2   2  -2 20818.5 630.826   6
  -2  -2  -2 20225.4 566.502   6
   2   2   2 20391.5 658.476   3
   2  -2   2 20681.9 662.026   5
  -2   2  -3 49989.3 1279.85   7
   2  -2   3 55031.1 1394.85   3
  -2   2  -3 51270.1 1339.82   6
  -2  -2  -3 51628.7 1280.62   6
   2  -2   3 53486.1 1357.01   6
   2  -2   3 54715.1 1394.03   5
   2  -2   3 52899.6 1286.64   7
   2  -2   4 10456.2 472.568   5
  -2  -2  -4 10626.1 416.446   6
  -2   2  -4 10267.1 442.763   6
   2  -2   4 10851.4 451.456   6
   2  -2   4 10349.7 378.127   7
   2  -2   5 4135.38 204.115   7
  -2   2  -5 4518.14 289.827   6
   2   2   5 4327.95 184.406   4
   2  -2   5 4529.16 309.881   5
  -2  -2  -5 3971.56 257.861   6
  -2  -2  -6 11386.4 504.628   6
   2  -2   6 11974.9 568.149   5
   2  -2   6 12375.9 393.220   7
   2   2   6 12315.5 396.596   4
  -2   2  -6 11768.1 541.302   6
  -2  -2  -7 124.897 65.4249   6
   2  -2   7 61.2304 28.4918   7
   2   2   7 40.3377 30.5768   4
  -2   2  -7 67.7178 52.1045   6
  -2  -2  -8 170.678 51.8070   7
  -2   2  -8 171.990 79.0617   6
  -2  -2  -8 97.1659 66.8013   6
   2  -2   8 106.351 34.9268   2
  -2  -2  -9 4722.31 276.816   7
  -2   2  -9 4864.91 376.495   6
  -2  -2  -9 4662.23 358.099   6
   2  -2   9 5079.90 198.569   2
  -2   2 -10 135.243 85.5947   6
  -2  -2 -10 119.267 65.1552   6
  -2  -2 -11 651.430 149.532   6
  -2   2 -11 477.641 146.657   6
  -2  -2 -12 288.587 118.461   6
  -2   2 -12 379.220 147.939   6
  -2  -2 -13 167.016 108.023   6
  -2   2 -13-23.9958 80.6960   6
  -2   2 -14 1746.89 290.689   6
  -2  -2 -14 1412.59 251.685   6
  -2   2 -15 2200.85 344.071   6
  -2  -2 -15 1900.72 303.438   6
  -2   2 -16 223.610 180.203   6
  -2  -2 -16 19.4839 111.577   6
   2   3 -17 503.749 174.179   6
   2  -3 -17 352.347 133.095   6
   2  -3 -17 507.335 147.273   2
   2  -3 -16 134.004 109.419   6
   2  -3 -16 123.999 103.761   2
   2   3 -16 148.215 131.987   6
   2   3 -15 4021.87 416.668   6
   2  -3 -15 4559.07 412.316   2
   2  -3 -15 3874.41 402.587   6
   2  -3 -14 97.0504 83.2024   2
   2   3 -14 156.898 111.693   6
   2  -3 -13 374.958 95.4384   4
   2  -3 -13 435.023 141.813   2
   2   3 -13 330.860 84.6150   6
   2  -3 -12 1082.88 139.422   4
  -2  -3  12 1237.61 217.167   5
   2  -3 -12 947.708 175.436   2
   2   3 -12 1236.98 195.932   6
   2  -3 -11 2732.15 209.358   4
   2   3 -11 3130.07 319.313   4
   2  -3 -11 2475.01 268.405   2
   2   3 -11 2629.86 278.945   6
  -2  -3  11 2874.28 286.171   5
   2  -3 -10 1324.35 137.371   4
   2  -3 -10 1269.03 195.620   2
   2   3 -10 1328.03 204.960   4
   2   3 -10 1395.01 180.799   6
  -2  -3  10 1055.00 175.773   5
   2   3  -9 2121.60 217.286   6
   2   3  -9 1871.66 233.472   4
  -2  -3   9 2067.71 229.357   5
  -2   3   9 2076.86 241.727   1
   2  -3  -9 2099.18 233.882   2
   2   3  -8 6374.23 421.057   3
  -2   3   8 5909.19 304.610   3
   2   3  -8 6188.09 349.342   6
   2  -3  -8 4919.40 358.312   2
  -2   3   8 6236.67 404.172   1
   2   3  -8 6235.72 406.757   4
  -2  -3   8 5897.51 380.077   5
   2  -3  -7 203.047 88.2401   2
  -2   3   7 214.931 85.7558   1
   2   3  -7 223.299 75.2721   4
  -2  -3   7 193.961 71.2739   5
   2   3  -7 209.930 84.0593   3
   2   3  -7 190.094 33.7884   2
  -2   3   7 145.424 43.3726   3
   2   3  -6 192.742 37.5625   2
   2   3  -6 217.449 72.9516   4
  -2   3   6 164.762 75.4464   7
  -2   3   6 109.455 40.3908   3
  -2   3   6 196.435 69.8786   1
   2  -3  -6 134.730 68.8302   2
   2   3  -6 164.828 67.4816   3
   2   3  -5 53015.0 1482.96   3
   2   3  -5 56560.8 1454.15   4
  -2   3   5 48502.2 1419.15   1
  -2   3   5 52861.4 1458.77   7
   2   3  -5 51466.0 1266.81   2
  -2   3   5 52112.6 1290.60   3
   2  -3  -5 55852.3 1483.53   2
  -2   3   4 493.465 74.0047   3
   2   3  -4 540.021 78.0331   2
   2   3  -4 529.047 101.839   4
  -2   3   4 404.196 93.8499   7
  -2   3   4 531.554 106.673   1
   2  -3  -4 552.690 100.926   2
   2   3  -4 385.856 88.2128   3
  -2   3   3 22050.3 650.974   3
   2  -3  -3 23593.9 750.104   1
   2   3  -3 22097.5 707.274   4
   2   3  -3 22925.3 782.143   3
  -2   3   3 21610.3 766.556   7
   2  -3  -3 20693.0 743.854   2
   2   3  -3 22817.7 687.228   2
   2  -3  -3 23223.4 662.424   3
   2   3  -2 1528.94 141.257   4
   2  -3  -2 1492.31 156.641   2
   2  -3  -2 1670.24 158.222   1
   2   3  -2 1721.79 74.6390   6
   2   3  -2 1328.73 155.368   3
  -2   3   2 1518.26 171.424   7
  -2   3   2 1475.77 128.520   3
   2  -3  -2 1617.94 134.011   3
   2  -3  -2 1503.32 123.806   6
   2   3  -2 1701.06 154.396   2
   2  -3  -1 107.219 47.8061   1
  -2   3   1 138.663 62.4610   7
   2   3  -1 101.209 43.2029   4
   2  -3  -1 121.391 51.9550   3
   2   3  -1 75.1602 61.3886   3
   2  -3  -1 114.991 36.9720   6
  -2   3   1 118.688 53.6304   3
   2  -3  -1 82.1937 46.2666   2
   2   3  -1 123.148 52.3008   2
   2   3   0 1150.87 94.4675   4
  -2   3   0 1045.61 116.858   3
   2  -3   0 1108.88 109.419   6
   2   3   0 1053.35 142.774   3
  -2   3   0 1038.21 106.090   6
   2  -3   0 1103.37 118.618   3
  -2   3   0 1245.29 149.969   7
   2   3   0 1116.02 78.1058   1
  -2   3  -1 39511.1 1032.80   6
   2  -3   1 38271.5 1021.61   6
  -2   3  -1 38989.6 1101.18   3
   2   3   1 39864.7 916.827   4
   2  -3   1 40106.1 1105.80   3
  -2  -3  -1 39843.3 901.144   6
   2   3   1 39287.6 1141.66   3
  -2  -3  -2 24840.3 650.200   6
   2  -3   2 25795.0 800.677   7
   2  -3   2 23846.0 819.291   5
  -2   3  -2 23847.1 736.559   6
   2  -3   2 25856.6 753.262   6
   2   3   2 25401.6 839.616   3
  -2  -3  -3 27552.8 737.821   6
   2  -3   3 27980.0 825.021   6
   2   3   3 27122.7 891.754   3
   2  -3   3 25338.0 880.466   5
  -2   3  -3 25897.4 806.025   6
   2  -3   3 26097.8 824.486   7
   2  -3   4 10996.7 448.245   7
  -2   3  -4 10746.0 466.980   6
   2   3   4 10636.9 499.404   3
   2  -3   4 10660.4 515.980   5
  -2  -3  -4 9998.41 403.425   6
   2  -3   5 23790.8 752.271   7
  -2  -3  -5 24562.1 764.852   6
  -2   3  -5 21995.1 793.366   6
   2  -3   5 25266.2 893.203   5
   2  -3   6 8722.02 386.428   7
  -2   3  -6 9135.49 466.183   6
  -2  -3  -6 8337.81 416.568   6
   2  -3   6 8593.20 493.881   5
  -2   3  -7 1167.60 168.343   6
   2  -3   7 1220.54 131.328   7
  -2  -3  -7 1409.16 177.119   6
   2  -3   7 1229.82 190.053   5
   2  -3   8 364.360 63.7339   7
  -2   3  -8 378.220 110.903   6
   2  -3   8 275.905 31.4237   2
  -2  -3  -8 321.185 100.446   6
   2  -3   8 393.815 121.397   5
  -2  -3  -9 73.0964 61.6431   6
  -2   3  -9-92.6356 79.8598   6
  -2   3 -10 677.739 164.755   6
  -2  -3 -10 867.816 172.325   6
  -2   3 -11 6354.37 490.915   6
  -2  -3 -11 6321.73 468.878   6
  -2  -3 -12 1382.67 227.057   6
  -2   3 -12 1458.68 249.020   6
  -2   3 -13 4554.72 454.481   6
  -2  -3 -13 4694.14 451.020   6
  -2  -3 -14 1991.92 301.468   6
  -2   3 -14 2396.01 343.299   6
  -2   3 -15-248.111 152.696   6
  -2  -3 -15-99.8385 112.166   6
  -2  -3 -16-27.0713 118.175   6
   2  -4 -17 207.442 134.991   6
   2  -4 -17 440.564 157.658   2
   2   4 -16 43.7959 85.5469   6
  -2   4  16 127.232 119.542   1
   2  -4 -16 252.290 127.426   6
   2  -4 -16-40.5661 106.325   2
   2   4 -15 691.755 179.458   6
  -2   4  15 791.802 210.860   1
   2  -4 -15 539.061 168.449   6
   2  -4 -15 567.396 171.836   2
   2  -4 -14 707.008 184.419   2
   2   4 -14 760.073 189.062   6
  -2   4  14 404.472 131.443   1
  -2  -4  14 723.287 209.305   5
  -2   4  13 374.006 114.072   3
   2  -4 -13 352.972 117.302   2
  -2   4  13 250.660 128.666   1
   2   4 -13 386.380 129.362   6
  -2  -4  13 356.662 168.506   5
  -2   4  12 170.908 123.385   1
   2  -4 -12 72.8570 96.4608   2
  -2   4  12 25.7381 62.2465   3
   2   4 -12 7.71623 64.7101   6
  -2  -4  12 179.853 106.977   5
   2   4 -11 6527.40 445.728   6
   2  -4 -11 6432.67 481.825   2
  -2   4  11 6509.80 400.313   3
  -2  -4  11 6788.61 498.198   5
  -2   4  11 7123.10 523.128   1
   2  -4 -10 6355.35 288.438   4
   2   4 -10 7181.43 441.861   6
   2  -4 -10 6919.39 486.609   2
  -2   4  10 6527.90 483.934   1
  -2   4  10 6847.91 394.902   3
  -2  -4  10 7002.53 486.812   5
  -2   4   9 2250.90 273.426   1
   2  -4  -9 2516.04 279.683   2
   2   4  -9 2182.51 218.487   6
   2   4  -9 2173.12 269.008   3
  -2   4   9 2350.91 216.466   3
  -2  -4   9 2617.46 291.838   5
   2   4  -8 1469.77 217.338   3
  -2   4   8 1457.48 213.308   1
  -2   4   8 1584.97 166.358   3
  -2  -4   8 1491.30 213.934   5
   2  -4  -8 1313.17 201.979   2
   2   4  -8 1235.71 159.075   6
   2  -4  -7 15096.2 717.232   2
   2   4  -7 16758.1 762.339   3
  -2   4   7 16165.5 603.503   3
  -2   4   7 16324.3 715.920   1
   2   4  -7 17134.2 519.190   2
  -2  -4   7 15437.9 714.992   5
   2   4  -7 17283.6 609.064   6
   2   4  -6 7877.89 453.893   4
  -2   4   6 7979.23 453.333   1
   2   4  -6 8199.65 492.424   3
   2   4  -6 8440.72 365.422   6
  -2   4   6 7703.30 378.728   3
   2  -4  -6 8157.03 478.431   2
   2   4  -6 8202.59 350.960   2
   2   4  -5 585.156 134.667   3
  -2   4   5 519.803 84.9536   3
   2   4  -5 589.313 78.7876   6
   2   4  -5 572.704 91.7529   2
  -2   4   5 457.146 108.413   1
   2   4  -5 494.308 114.066   4
   2  -4  -5 389.073 119.665   2
   2  -4  -4 207.759 84.1642   2
   2   4  -4 210.201 39.7712   6
   2   4  -4 175.325 52.4299   2
   2   4  -4 304.824 93.3327   4
   2   4  -4 222.096 84.4895   3
  -2   4   4 180.720 48.9823   3
   2   4  -3 20444.2 704.277   4
   2  -4  -3 21347.2 644.370   6
  -2   4   3 19095.7 674.443   3
   2  -4  -3 21448.2 701.320   3
   2   4  -3 20731.2 807.599   3
   2  -4  -3 20380.5 775.296   2
  -2   4   2 781.249 114.979   3
   2  -4  -2 739.933 87.1488   6
   2  -4  -2 665.233 120.776   2
   2   4  -2 751.419 130.370   3
  -2   4   1 24169.9 802.179   3
   2  -4  -1 24891.4 709.364   6
   2  -4  -1 24475.1 844.454   2
   2   4  -1 24920.7 894.173   3
   2   4   0 79.0599 81.5372   3
   2  -4   0 103.081 58.2748   2
   2  -4   0 91.6423 39.1040   6
  -2   4   0 86.2402 58.3374   3
   2  -4   0 47.8190 39.7832   1
  -2   4  -1 183.235 73.0310   3
   2   4   1 253.878 78.8582   3
   2  -4   1 192.006 53.2356   6
   2  -4   1 234.269 73.0988   2
  -2   4  -1 242.127 64.1070   6
   2   4   1 219.956 46.1331   1
  -2   4  -2 13122.3 487.288   6
  -2   4  -2 12396.6 571.693   3
   2  -4   2 12751.5 482.165   6
   2   4   2 12104.3 572.363   3
  -2  -4  -2 13248.3 358.363   6
   2  -4   2 12562.2 508.768   2
   2   4   2 12288.6 454.459   1
   2  -4   3 691.718 133.214   5
  -2   4  -3 746.695 106.894   6
   2  -4   3 580.284 100.694   2
  -2  -4  -3 573.467 73.7096   6
   2   4   3 663.319 125.255   3
   2  -4   3 713.617 103.979   6
   2  -4   4 463.099 119.099   5
   2  -4   4 480.736 85.3033   2
   2   4   4 478.986 118.395   3
  -2  -4  -4 382.674 72.6938   6
  -2   4  -4 424.449 92.5667   6
   2   4   5 520.654 128.521   3
   2  -4   5 367.124 68.2790   2
  -2   4  -5 490.890 106.969   6
   2  -4   5 380.892 110.040   5
   2  -4   6 107.004 80.0631   5
   2   4   6 74.4298 55.2412   3
  -2   4  -6 166.421 67.9132   6
   2  -4   6 87.5349 36.2484   2
  -2  -4  -6 147.081 62.4137   6
  -2   4  -7 7518.50 451.549   6
   2   4   7 7691.53 484.776   3
  -2  -4  -7 7339.79 402.613   6
   2  -4   7 6862.23 262.003   2
   2  -4   7 8031.51 520.653   5
   2   4   8 5742.84 437.528   3
  -2  -4  -8 6723.78 410.620   6
  -2   4  -8 6385.91 429.202   6
   2  -4   8 6950.43 507.107   5
  -2  -4  -9 15240.9 693.769   6
   2  -4   9 14409.4 797.299   5
  -2   4  -9 15157.6 732.622   6
  -2  -4 -10 1954.76 242.791   6
   2  -4  10 2155.21 309.449   5
  -2   4 -10 1899.95 257.701   6
  -2   4 -11 2197.25 297.842   6
  -2  -4 -11 2441.35 290.358   6
  -2   4 -12 574.925 163.039   6
  -2  -4 -12 516.862 161.923   6
  -2   4 -13 16.6660 101.579   6
  -2  -4 -13 140.274 118.874   6
  -2   4 -14 65.2768 92.0220   6
  -2  -4 -14 77.1601 98.1932   6
  -2   4 -15 91.6444 85.5292   6
  -2  -4 -15-88.2100 133.099   6
  -2  -4 -16-136.800 91.2734   6
   2  -5 -16 193.722 136.240   6
  -2   5  15 39.7947 103.021   1
   2   5 -15 109.537 119.507   6
   2  -5 -15 133.425 126.310   6
  -2  -5  15-29.9257 91.7717   5
   2  -5 -15-89.7994 129.772   2
   2  -5 -14-49.0382 75.1303   6
   2   5 -14 135.210 70.7299   6
  -2   5  14 108.699 115.254   1
  -2  -5  14 32.5216 119.277   5
   2  -5 -14-74.2261 89.5401   2
  -2   5  13 105.394 102.110   1
   2  -5 -13 129.326 86.7057   2
  -2  -5  13 160.711 112.659   5
   2   5 -13 264.562 130.325   6
   2  -5 -12 595.798 167.281   2
   2   5 -12 541.333 141.347   6
  -2   5  12 544.989 144.148   1
  -2  -5  12 590.022 176.295   5
  -2   5  11 2807.56 342.706   1
   2  -5 -11 2158.43 300.578   2
   2   5 -11 2633.73 276.294   6
  -2   5  11 2413.52 250.542   3
  -2  -5  11 2820.19 345.394   5
  -2  -5  10 1010.11 211.682   5
  -2   5  10 771.784 140.819   3
  -2   5  10 707.034 170.643   1
   2  -5 -10 889.644 198.518   2
   2   5 -10 717.778 142.226   6
   2   5  -9 8487.52 596.869   3
   2   5  -9 8895.57 461.471   6
  -2   5   9 8517.89 466.124   3
  -2   5   9 6973.63 509.987   1
   2  -5  -9 7946.94 562.142   2
  -2  -5   9 9243.67 602.386   5
   2   5  -8 2340.66 210.029   6
  -2   5   8 2393.13 272.101   1
   2   5  -8 2444.09 306.195   3
  -2   5   8 2046.73 214.508   3
   2  -5  -8 2176.15 278.693   2
  -2  -5   8 2086.04 277.469   5
   2   5  -7 361.601 75.7862   6
   2   5  -7 479.805 138.280   3
   2  -5  -7 775.346 168.586   2
  -2   5   7 679.967 122.298   3
  -2   5   7 532.448 127.662   1
   2   5  -6 5167.37 256.643   6
   2   5  -6 6234.24 460.237   3
  -2   5   6 5242.80 339.230   3
   2  -5  -6 4567.73 388.507   2
  -2   5   6 5632.10 397.544   1
  -2   5   5 9624.90 476.755   3
   2  -5  -5 9783.97 569.384   2
   2   5  -5 10436.0 337.217   6
   2   5  -5 10962.2 617.343   3
   2  -5  -5 9754.77 439.503   6
  -2   5   4 4724.05 321.859   3
   2  -5  -4 4465.47 255.819   6
   2   5  -4 4678.84 387.654   3
   2  -5  -4 4539.51 368.705   2
   2  -5  -3 8404.92 491.505   2
   2  -5  -3 7740.94 341.222   6
   2   5  -3 8351.84 518.371   3
  -2   5   3 8454.48 443.009   3
   2  -5  -2 23388.7 910.055   2
   2  -5  -2 24528.2 720.340   6
  -2   5   2 25960.4 890.575   3
   2   5  -2 25922.1 992.706   3
   2   5  -1 2753.64 278.092   3
  -2   5   1 2851.23 257.253   3
   2  -5  -1 2716.82 177.657   6
   2  -5  -1 2859.47 263.934   2
  -2   5   0 3385.24 287.059   3
   2  -5   0 3219.14 201.179   6
   2   5   0 3532.26 316.202   3
   2  -5   0 3277.49 272.825   2
   2   5   1 534.875 126.266   3
   2  -5   1 344.894 69.8198   6
  -2   5  -1 417.680 108.718   3
   2  -5   1 503.849 112.651   2
   2  -5   2 269.296 81.9089   2
  -2   5  -2 208.451 85.2784   3
   2   5   2 273.422 63.9312   1
  -2   5  -2 233.581 54.1302   6
   2   5   2 398.641 124.557   3
   2  -5   2 316.229 75.9428   6
   2   5   3 95.3064 59.4110   3
   2  -5   3 66.5474 53.8252   2
   2  -5   3 57.2742 54.1391   5
   2   5   3 85.7066 53.9682   1
  -2  -5  -3 79.8279 21.3851   6
  -2   5  -3 151.036 48.2412   6
  -2   5  -3 75.7347 82.2071   3
   2   5   4 508.804 105.693   1
   2  -5   4 567.241 139.573   5
   2   5   4 409.252 109.782   3
   2  -5   4 526.581 98.0119   2
  -2   5  -4 703.644 113.093   6
  -2  -5  -4 637.650 80.3556   6
   2  -5   5 9986.25 429.281   2
   2   5   5 9470.53 564.741   3
  -2   5  -5 9622.10 473.529   6
  -2  -5  -5 8882.32 371.809   6
   2  -5   5 9138.63 583.411   5
   2   5   5 9572.31 488.345   1
  -2   5  -6 1807.38 206.126   6
  -2  -5  -6 1471.10 152.778   6
   2  -5   6 1708.79 155.986   2
   2   5   6 1694.49 233.731   3
   2  -5   6 1777.94 257.135   5
   2  -5   7 570.007 164.160   5
  -2  -5  -7 455.083 97.4882   6
  -2   5  -7 377.427 109.219   6
   2   5   7 551.038 151.586   3
   2   5   8 565.896 155.001   3
  -2   5  -8 580.918 143.404   6
  -2  -5  -8 630.933 125.045   6
   2  -5   8 616.573 163.611   5
  -2  -5  -9 93.8969 67.4304   6
   2   5   9 84.1351 108.830   3
  -2   5  -9 51.8311 84.4353   6
   2  -5   9-52.2706 135.976   5
  -2   5 -10 160.747 90.4025   6
   2   5  10 69.2040 68.9193   3
   2  -5  10 163.163 100.029   5
  -2   5 -11 479.213 133.928   6
   2   5  11 400.307 148.645   3
   2  -5  11 495.073 167.037   5
   2   5  12 219.762 116.284   3
  -2   5 -12 519.846 171.975   6
   2   5  13 683.696 206.400   3
  -2   5 -13 345.380 94.6937   6
  -2   5 -14-62.4576 117.985   6
   2   5  14 92.5947 90.3819   3
  -2   6  14 1178.61 264.343   1
  -2   6  13 3195.63 405.002   1
  -2  -6  13 2699.09 385.468   5
  -2  -6  12 703.242 208.255   5
   2  -6 -12 158.530 97.4105   2
  -2   6  12 628.858 181.400   1
  -2  -6  11 194.401 117.613   5
   2  -6 -11 199.568 120.401   2
  -2   6  11 408.446 154.533   1
  -2  -6  10 332.279 139.436   5
  -2   6  10 433.189 149.242   1
   2  -6 -10 176.913 120.214   2
   2  -6  -9 843.553 217.847   2
  -2  -6   9 1203.30 230.160   5
   2   6  -9 1395.14 257.743   3
  -2   6   9 876.315 170.808   1
  -2   6   8 1200.05 183.388   3
   2  -6  -8 1046.81 213.884   2
  -2   6   8 852.080 159.245   1
   2   6  -8 1302.21 249.249   3
  -2  -6   8 923.164 197.441   5
   2  -6  -7 486.877 160.622   2
   2   6  -7 494.039 140.188   3
  -2   6   7 572.701 120.956   3
   2  -6  -6 985.010 207.987   2
   2   6  -6 872.911 190.904   3
  -2   6   6 902.281 156.130   3
  -2   6   5 2630.20 267.025   3
   2  -6  -5 2287.28 282.958   2
   2   6  -5 2436.36 309.938   3
   2  -6  -4 23.0967 52.0859   2
   2   6  -4 120.633 94.3605   3
  -2   6   4 79.3594 74.8931   3
   2  -6  -3 424.968 111.104   2
  -2   6   3 443.496 106.904   3
   2   6  -3 533.126 161.141   3
   2  -6  -2 600.706 149.774   2
  -2   6   2 818.330 158.745   3
   2   6  -2 920.100 193.015   3
  -2   6   1 2417.00 269.766   3
   2  -6  -1 2238.54 257.255   2
   2   6  -1 2446.37 300.722   3
   2  -6   0 918.334 171.739   2
  -2   6   0 1042.50 179.518   3
   2   6   0 1105.76 198.743   3
  -2   6  -1 272.077 91.6470   3
   2  -6   1 521.012 129.291   2
   2   6   1 581.522 144.707   3
   2  -6   2 77.0029 50.9675   2
  -2   6  -2-14.5569 73.3652   3
   2   6   2-139.252 92.0084   3
   2  -6   3 195.856 89.4754   2
  -2   6  -3 138.358 89.2566   3
   2  -6   3-87.4791 102.184   5
   2   6   3 139.110 108.850   3
   2   6   4 2139.74 206.873   1
   2   6   4 1821.35 259.440   3
   2  -6   4 1804.64 198.907   2
   2  -6   4 1894.11 278.325   5
   2   6   5 398.726 121.769   3
   2  -6   5 350.725 146.275   5
   2   6   5 546.117 116.258   1
   2   6   6 11.2392 63.0796   1
   2  -6   6 171.322 119.227   5
   2   6   6 132.680 88.5474   3
   2   6   7 552.273 141.814   1
   2  -6   7 653.507 187.114   5
   2   6   7 533.349 151.388   3
   2  -6   8 215.576 115.467   5
   2   6   8 233.497 113.318   3
   2   6   8 172.713 95.7853   1
   2   6   9 641.307 158.493   3
   2   6   9 506.040 119.843   1
   2  -6   9 617.612 192.570   5
   2   6  10 217.381 108.097   3
   2   6  10 151.394 125.513   1
   2   6  11-57.3090 80.7271   3
   2   6  11 31.0718 100.841   1
   2   6  12-16.0248 109.471   3
   2   6  12-126.938 96.1575   1
   2   6  13 584.584 211.563   3
  -2   7  12 459.668 175.724   1
  -2   7  11 19.3408 73.8033   1
  -2  -7  10 516.084 209.345   5
  -2  -7   9 114.968 90.5962   5
   2  -7  -9 86.6541 77.3682   2
   2   7  -9-15.2746 123.273   3
   2   7  -8 81.8034 114.071   3
   2  -7  -8 5.46488 111.551   2
  -2  -7   8 52.6380 95.9049   5
   2   7  -7-68.3038 82.6146   3
   2  -7  -7 93.3439 93.3400   2
  -2   7   6 170.425 69.7696   3
   2  -7  -6 19.0225 72.0463   2
   2   7  -6-34.0529 122.377   3
   2  -7  -5 30.2949 78.9712   2
   2   7  -5-39.9083 91.1749   3
  -2   7   5 216.695 105.161   3
   2  -7  -4 65.7337 92.4559   2
   2   7  -4 35.6398 88.6823   3
  -2   7   4-79.8959 97.7650   3
   2  -7  -3 882.962 198.592   2
  -2   7   3 1423.81 222.785   3
   2   7  -3 1470.42 257.140   3
   2   7  -2 3104.90 367.242   3
   2  -7  -2 3169.68 347.761   2
  -2   7   2 2845.50 318.917   3
   2  -7  -1 144.830 92.3877   2
  -2   7   1 227.809 103.568   3
   2   7  -1 247.853 119.038   3
   2  -7   0 1370.97 226.383   2
  -2   7   0 1392.24 233.717   3
   2   7   0 1478.62 255.432   3
  -2   7  -1 107.353 91.6556   3
   2  -7   1 60.8990 53.5311   2
   2   7   1 240.342 112.583   3
  -2   7  -2-81.9296 74.1778   3
   2  -7   2-66.9926 62.6487   2
   2   7   2 47.5183 111.908   3
   2  -7   3-113.631 136.255   5
  -2   7  -3 48.7041 74.2685   3
   2   7   3 29.5841 82.0071   3
   2  -7   4 84.9916 129.129   5
   2   7   4-30.0850 99.2320   3
   2   7   5 122.830 118.566   3
   2  -7   5 97.1747 123.611   5
   2  -7   6 233.615 150.717   5
   2   7   6 372.454 151.858   3
   2   7   7 657.120 170.741   3
   2  -7   7 956.379 256.599   5
   2   7   8 14.7226 108.646   3
   2   7   9 291.171 161.297   3
   2   7  10 206.773 121.602   3
   2  -8  -6 36.1276 109.681   2
   2  -8  -5 703.429 195.339   2
   2   8  -5 702.187 206.328   3
   2  -8  -4 80.4599 84.8058   2
   2   8  -4 91.8821 111.524   3
   2  -8  -3 140.873 98.1539   2
   2   8  -3 169.994 111.977   3
   2  -8  -2 104.868 72.5499   2
  -2   8   2 21.3231 100.290   3
   2   8  -2 200.948 149.074   3
   2  -8  -1 244.687 138.717   2
  -2   8   1 305.010 144.727   3
   2   8  -1 463.785 184.937   3
  -2   8   0 178.804 127.450   3
   2   8   0 339.061 141.724   3
   2  -8   0 232.431 137.524   2
  -2   8  -1 87.7493 82.5879   3
   2   8   1 137.590 146.186   3
  -2   8  -2 25.4542 116.858   3
   2   8   2-106.649 138.509   3
   2   8   3-174.940 160.022   3
   2  -8   3-203.485 126.891   5
   2   8   4 41.6446 91.6658   3
   2   8   5 131.739 95.4719   3
   2   8   6-44.2722 96.8898   3
   3   0 -18-30.3245 103.260   6
   3   0 -17 23044.8 1056.86   4
   3   0 -17 22582.4 1112.65   6
   3   0 -16-49.6115 90.3566   4
   3   0 -15 2371.95 289.401   4
   3   0 -15 2466.52 222.365   2
   3   0 -14-9.25376 38.3599   2
   3   0 -14 102.557 93.5175   4
   3   0 -13 668.610 136.686   4
   3   0 -13 728.929 115.130   2
  -3   0  13 568.423 91.3492   7
   3   0 -12 4.51596 49.7973   2
   3   0 -12-16.2649 53.6602   4
  -3   0  12-6.65080 36.0346   7
   3   0 -11 1554.13 199.459   4
  -3   0  11 1879.31 161.592   7
   3   0 -11 1972.65 174.925   2
   3   0 -10 23.3561 47.3151   5
   3   0 -10 64.0487 51.7836   2
  -3   0  10 30.3767 32.7095   7
  -3   0   9 39652.4 1062.09   7
  -3   0   9 40512.3 1102.24   3
   3   0  -9 39793.7 1070.37   5
   3   0  -8 21.9805 32.8874   5
  -3   0   8 35.0756 39.3364   7
  -3   0   8-5.52856 32.1926   3
  -3   0   7 92215.9 2189.38   7
  -3   0   7 98142.8 2153.76   3
   3   0  -7 93307.3 2102.64   5
   3   0  -6 11.0880 20.5265   5
  -3   0   6-22.0425 48.5476   7
  -3   0   6 71.1451 46.6761   1
  -3   0   6 7.04521 26.8368   3
  -3   0   5 1738.55 111.535   3
  -3   0   5 1468.50 161.891   7
  -3   0   5 1765.81 152.736   1
   3   0  -5 1294.49 97.7279   3
  -3   0   4 38.7366 34.0002   1
  -3   0   4 45.1742 26.2537   3
  -3   0   4-9.22198 102.383   7
   3   0  -4 73.6011 28.3236   3
   3   0  -4 72.5656 43.9145   1
  -3   0   3 20702.9 977.591   7
   3   0  -3 22409.2 615.152   1
   3   0  -3 22920.1 541.988   3
   3   0  -2 48.8341 39.3599   6
   3   0  -2-33.6740 20.6201   3
   3   0  -1 2463.85 159.386   6
  -3   0   1 2608.59 164.435   6
  -3   0   0-13.4719 37.6875   6
   3   0   0 16.7641 37.0594   6
   3   0   1 7381.21 316.513   6
  -3   0  -1 6959.42 307.904   6
  -3   0  -2 54.5920 45.8974   6
   3   0   2-22.0942 39.5190   6
  -3   0  -3 6189.80 317.453   6
   3   0   3 6305.14 329.740   6
  -3   0  -4-16.4775 37.0804   6
  -3   0  -5 38030.5 1109.97   6
  -3   0  -5 33927.8 1213.78   7
  -3   0  -6-40.6190 53.8248   7
  -3   0  -6-30.7077 50.6768   6
  -3   0  -7 181.947 37.7207   7
  -3   0  -7 56.6713 58.1762   6
  -3   0  -8-10.6099 11.2868   7
  -3   0  -8 22.6196 61.2123   6
  -3   0  -9 2698.68 283.961   6
  -3   0 -10-9.32151 76.8008   6
  -3   0 -11 10113.6 627.780   6
  -3   0 -12 23.2334 81.9491   6
  -3   0 -13 554.187 175.150   6
  -3   0 -14 224.479 132.744   6
  -3   0 -15 6644.33 606.955   6
   3   1 -18 1606.39 290.373   6
   3  -1 -18 1499.72 281.787   6
   3   1 -17 525.569 167.373   4
   3  -1 -17 161.627 75.9457   4
   3   1 -17 403.019 166.416   6
   3  -1 -16 338.900 118.003   2
   3  -1 -16 65.7290 72.1718   4
   3   1 -16 40.4922 120.745   6
   3   1 -16 245.848 137.010   4
   3   1 -15 94.3360 104.221   4
   3  -1 -15-21.5693 78.3491   2
   3  -1 -15-167.913 77.2091   4
   3   1 -14 187.205 90.3662   4
   3  -1 -14 248.192 117.413   4
  -3   1  14 204.872 70.1722   7
   3  -1 -14 246.809 90.5622   2
  -3   1  13 10730.7 468.134   7
   3   1 -13 11673.0 639.433   4
  -3  -1  13 11246.2 419.069   7
   3   1 -13 11393.6 418.533   2
   3  -1 -13 11396.4 540.962   2
   3  -1 -13 10554.0 561.581   4
  -3  -1  12 398.133 75.0762   7
   3   1 -12 465.922 72.7796   2
   3   1 -12 431.434 130.532   4
  -3   1  12 298.605 79.8040   7
   3  -1 -12 406.685 89.7137   2
   3  -1 -12 640.466 138.799   4
  -3  -1  11 1121.22 123.958   7
  -3   1  11 853.755 117.744   7
   3  -1 -11 862.924 133.746   2
   3   1 -11 780.406 154.488   4
   3   1 -11 958.697 104.073   2
   3  -1 -11 973.159 276.039   7
  -3   1  10 575.074 95.7703   7
   3  -1 -10 411.690 94.3494   2
   3   1 -10 600.744 116.012   4
   3  -1 -10 510.117 193.914   7
  -3  -1  10 801.549 125.101   7
   3  -1  -9 3169.82 326.953   7
   3   1  -9 3842.19 294.170   4
  -3  -1   9 2555.24 327.744   7
   3  -1  -9 3541.43 254.039   2
  -3   1   9 3727.22 239.737   7
  -3  -1   8 4362.18 274.309   3
  -3   1   8 4408.68 261.942   7
   3  -1  -8 4419.75 313.694   7
  -3  -1   8 4347.96 255.841   5
  -3   1   7 5748.23 298.843   7
  -3  -1   7 5930.57 276.491   5
  -3  -1   7 5540.57 297.033   3
   3   1  -7 4712.94 284.004   3
  -3   1   7 5124.22 323.787   1
  -3   1   6 183.142 67.9622   1
   3  -1  -6 115.362 70.7819   7
  -3  -1   6 241.305 56.4206   5
  -3   1   6 228.251 37.3218   3
   3   1  -6 161.527 65.2863   3
  -3  -1   6 168.099 57.8670   3
  -3   1   6 290.710 78.5136   7
  -3  -1   5 58163.8 1447.57   1
  -3   1   5 61252.6 1508.65   7
  -3  -1   5 62473.7 1497.52   3
   3   1  -5 58221.1 1481.02   3
  -3   1   5 63862.8 1561.94   1
   3  -1  -4 1055.74 123.095   7
  -3   1   4 888.291 110.324   1
   3   1  -4 804.320 94.9751   3
  -3   1   4 879.929 106.249   7
  -3  -1   4 942.105 86.1667   1
  -3  -1   4 968.270 103.468   3
   3  -1  -4 910.571 116.045   1
   3  -1  -3 5422.34 270.742   7
  -3   1   3 4856.33 251.164   7
   3  -1  -3 5106.95 263.735   1
   3   1  -3 5226.03 241.663   3
   3   1  -3 5287.68 208.038   1
  -3  -1   3 4652.51 233.957   3
  -3   1   2 663.245 89.9000   7
   3   1  -2 702.631 83.8269   3
  -3  -1   2 575.520 79.3064   3
   3  -1  -2 579.735 82.5596   7
   3  -1  -2 670.545 86.7310   6
   3  -1  -2 532.335 52.3509   5
   3   1  -2 548.757 72.1339   6
  -3  -1   1 25025.4 709.845   6
  -3   1   1 27027.2 761.451   6
   3   1  -1 27936.4 723.981   6
  -3   1   1 25328.2 745.721   7
   3  -1  -1 29686.5 776.792   6
   3   1  -1 25765.5 740.304   3
   3  -1  -1 26033.0 678.774   5
   3  -1  -1 29848.7 797.659   7
  -3   1   1 27935.9 686.874   5
   3  -1   0 1489.93 136.838   6
  -3   1   0 1406.80 126.181   6
  -3  -1   0 1209.38 106.616   6
   3   1   0 1460.19 116.328   6
  -3   1   0 1197.83 114.155   7
   3  -1   0 1462.16 135.863   7
   3  -1   0 1263.84 110.585   5
  -3   1   0 1301.89 110.384   5
   3   1   1 25607.7 694.531   6
  -3  -1  -1 23734.2 680.550   6
   3  -1   1 23995.3 721.063   6
  -3   1  -1 22203.4 660.224   7
   3  -1   1 25236.2 782.865   7
  -3   1  -1 23189.9 688.689   5
  -3   1  -1 23853.7 716.914   6
   3  -1   2 41448.6 1383.85   7
  -3   1  -2 45018.9 1213.81   6
   3   1   2 49244.9 1203.30   6
  -3  -1  -2 43013.9 1171.59   6
  -3   1  -2 45671.0 1126.62   7
   3  -1   2 49890.7 1236.21   6
  -3   1  -2 47634.4 1211.17   5
   3  -1   3 2145.87 190.586   6
  -3   1  -3 1969.23 134.614   7
  -3  -1  -3 1863.35 164.107   6
   3   1   3 2231.65 182.790   6
  -3   1  -3 2094.99 185.646   6
  -3   1  -3 2286.06 191.672   5
  -3   1  -4 60999.5 1435.48   7
  -3   1  -4 60266.5 1607.87   6
  -3  -1  -4 64928.5 1596.00   6
  -3   1  -5 43221.8 1051.97   7
  -3  -1  -5 43645.8 1250.52   6
  -3   1  -6 20142.1 532.096   7
  -3   1  -6 20608.6 768.847   6
  -3  -1  -6 19545.9 741.853   6
  -3  -1  -7 4063.49 315.703   6
  -3   1  -7 4003.82 321.939   6
  -3   1  -7 4092.19 155.792   7
   3  -1   8 2594.44 195.622   2
  -3   1  -8 2582.70 275.685   6
  -3  -1  -8 2569.25 261.761   6
  -3  -1  -9 41.2143 27.1826   7
   3  -1   9 117.198 55.1325   2
  -3  -1  -9 232.983 98.0108   6
  -3   1  -9 83.7161 67.4835   6
  -3  -1 -10 4466.96 389.649   6
  -3   1 -10 5123.47 417.170   6
  -3  -1 -11 1606.44 241.286   6
  -3   1 -11 1174.28 214.335   6
  -3  -1 -12 2240.44 302.085   6
  -3   1 -12 1852.85 280.235   6
  -3   1 -13 316.530 125.802   6
  -3  -1 -13 288.282 110.945   6
  -3  -1 -14 1288.38 247.528   6
  -3   1 -14 1915.58 320.250   6
  -3  -1 -15 88.6793 90.1054   6
  -3   1 -15-152.567 123.463   6
   3   2 -18 1772.13 318.437   6
   3  -2 -18 1825.59 317.270   6
   3   2 -17 1233.73 268.725   6
   3  -2 -17 882.814 176.011   2
   3  -2 -16 128.323 98.3959   2
   3  -2 -16-61.9710 60.8855   4
   3   2 -16-162.012 125.407   4
   3   2 -16-67.9397 82.1998   6
   3  -2 -15-9.26414 79.9926   4
   3  -2 -15 76.7743 98.6112   2
   3   2 -15 141.843 116.229   6
   3   2 -15 28.1925 89.1880   4
   3  -2 -14 4076.41 334.624   4
   3   2 -14 4478.62 423.715   4
   3  -2 -14 4148.15 348.398   2
   3   2 -13 4398.47 414.203   4
  -3  -2  13 5956.45 339.893   7
   3  -2 -13 4841.16 376.735   2
  -3   2  13 5183.24 343.440   7
   3  -2 -13 4897.33 350.097   4
  -3  -2  12 5592.06 544.971   7
   3  -2 -12 6592.65 393.853   4
   3  -2 -12 6361.47 418.180   2
   3   2 -12 6850.41 482.752   4
  -3   2  12 6976.68 400.477   7
  -3   2  11 2017.07 209.809   7
   3  -2 -11 1416.60 189.417   2
   3   2 -11 2006.15 247.917   4
   3   2 -11 1601.15 93.8467   2
  -3  -2  11 1750.26 211.488   5
   3   2 -10 1122.28 177.218   4
  -3   2  10 1019.54 146.100   7
   3  -2 -10 1128.92 170.152   2
  -3  -2  10 1194.26 165.242   5
  -3   2   9 262.685 83.3163   7
   3   2  -9 344.272 106.685   4
   3  -2  -9 165.939 82.5268   2
  -3   2   9 203.665 83.0615   1
  -3  -2   9 162.742 67.9777   5
   3   2  -8 22278.4 847.893   4
   3   2  -8 23795.5 847.633   3
  -3   2   8 23057.6 792.059   7
  -3  -2   8 23796.4 800.166   5
  -3   2   8 25203.4 900.483   1
  -3   2   7 37198.0 1063.19   7
   3   2  -7 36425.0 1082.72   3
   3   2  -7 36574.3 1116.81   4
  -3  -2   7 37202.2 1042.85   5
   3   2  -6 47600.7 1284.23   3
  -3   2   6 45634.6 1262.60   7
  -3   2   6 46290.5 1048.61   3
  -3   2   6 44485.1 1303.53   1
  -3   2   5 206905. 4071.92   3
  -3   2   5 187641. 4330.89   7
   3   2  -5 205162. 4355.69   3
  -3   2   5 184209. 4346.78   1
  -3  -2   5 203025. 4357.59   3
  -3  -2   5 202441. 4150.39   1
  -3   2   4 48362.0 1056.76   3
  -3   2   4 46974.0 1284.37   7
   3  -2  -4 49026.7 1300.32   7
   3   2  -4 48536.3 1291.27   3
   3  -2  -4 49045.8 1315.28   1
  -3   2   4 47506.7 1298.58   1
  -3  -2   4 50095.0 1299.81   3
   3  -2  -3 20833.1 692.878   7
  -3   2   3 21260.6 697.555   7
   3  -2  -3 20303.8 689.103   1
   3   2  -3 21614.9 703.513   3
   3  -2  -3 21858.2 527.649   3
  -3  -2   3 22392.7 708.218   3
   3  -2  -2 3987.99 170.404   3
  -3   2   2 3680.82 235.588   7
   3  -2  -2 3474.08 229.705   7
   3  -2  -2 3357.48 208.015   6
   3   2  -2 3701.29 175.623   6
   3   2  -2 3802.98 239.188   3
  -3  -2   2 3697.43 244.381   3
   3  -2  -2 3566.59 235.174   1
  -3   2   1 12543.8 467.052   7
   3  -2  -1 10984.0 440.423   7
  -3   2   1 11883.7 437.126   6
   3  -2  -1 11327.2 378.798   3
   3   2  -1 11513.7 366.689   6
   3  -2  -1 11498.9 428.207   6
   3   2  -1 10687.4 444.252   3
  -3  -2   1 11780.6 466.665   3
   3  -2  -1 11403.0 406.447   5
  -3   2   0 17779.5 578.082   6
  -3   2   0 15855.7 572.843   7
   3  -2   0 18528.9 553.871   3
   3   2   0 18102.0 516.184   6
   3  -2   0 17856.6 580.773   6
   3   2   0 17323.2 611.336   3
  -3  -2   0 17583.0 506.005   6
   3  -2   0 18161.5 596.382   7
   3  -2   0 17404.3 569.579   5
   3  -2   1 9322.84 396.161   5
   3  -2   1 10292.2 412.379   6
   3  -2   1 9787.70 393.909   3
  -3   2  -1 9098.24 391.314   6
  -3  -2  -1 10081.3 353.875   6
   3   2   1 9288.33 347.101   6
  -3   2  -1 8874.75 383.222   7
   3  -2   1 9368.56 388.317   7
   3   2   1 8687.92 408.234   3
   3  -2   2 7340.45 322.135   7
  -3   2  -2 7048.87 315.562   7
  -3  -2  -2 6906.80 303.695   6
   3  -2   2 6517.60 334.340   6
   3   2   2 7723.75 318.488   6
   3  -2   2 6710.14 343.156   5
  -3   2  -2 5762.09 323.157   6
  -3   2  -2 7127.25 360.802   5
  -3   2  -3 17747.4 595.885   7
  -3   2  -3 20128.6 689.290   6
   3  -2   3 19873.0 615.079   7
  -3  -2  -3 18874.9 620.892   6
   3   2   3 21111.2 650.568   6
   3  -2   3 19691.7 700.785   5
  -3  -2  -4 15170.5 575.247   6
   3   2   4 16052.9 590.936   6
  -3   2  -4 16882.5 542.732   7
   3  -2   4 16562.9 539.358   7
  -3   2  -4 17232.5 649.776   6
   3  -2   4 17447.9 667.746   5
  -3   2  -5 14992.3 486.373   7
  -3   2  -5 12654.1 576.300   6
   3  -2   5 14418.4 487.183   7
  -3  -2  -5 13641.7 564.372   6
   3   2   6 130314. 2991.28   4
   3  -2   6 133847. 3147.66   7
  -3  -2  -6 139066. 3202.52   6
  -3   2  -7 8403.77 484.291   6
  -3  -2  -7 7580.34 442.714   6
   3   2   7 8555.58 359.554   4
   3   2   8 4891.46 277.740   4
  -3   2  -8 4639.11 371.798   6
  -3  -2  -8 4842.17 363.925   6
  -3   2  -9 881.706 173.711   6
  -3  -2  -9 934.678 176.615   6
  -3   2 -10 1185.79 203.283   6
  -3  -2 -10 1037.94 186.013   6
  -3  -2 -11 465.633 146.452   6
  -3   2 -11 171.166 81.2254   6
  -3   2 -12 275.725 145.304   6
  -3  -2 -12 287.405 115.353   6
  -3  -2 -13 626.122 180.270   6
  -3   2 -13 801.250 195.221   6
  -3  -2 -14 2028.75 310.952   6
  -3   2 -14 2458.03 355.578   6
  -3   2 -15-46.2085 90.6441   6
  -3  -2 -15 49.5828 105.253   6
   3   3 -18 254.800 151.791   6
   3  -3 -18 281.076 156.664   6
   3  -3 -18 273.699 130.052   2
   3  -3 -17 12.2156 78.6007   2
  -3   3  17-16.2857 100.100   1
   3   3 -17 83.6681 81.9310   6
   3  -3 -16 366.040 132.852   2
   3   3 -16 193.179 130.812   6
   3  -3 -15 534.317 165.262   2
  -3   3  15 223.137 106.531   1
   3   3 -15 380.536 132.497   6
   3   3 -14 1512.24 248.211   4
   3  -3 -14 1152.31 175.448   4
   3  -3 -14 1135.61 217.636   2
  -3   3  14 1284.08 252.290   1
   3   3 -14 842.527 180.210   6
   3  -3 -13 2145.45 218.600   4
   3  -3 -13 1995.43 253.952   2
   3   3 -13 2365.19 305.219   4
   3   3 -13 1757.24 252.329   6
  -3   3  13 1925.31 282.310   1
  -3  -3  13 1838.47 260.137   5
   3   3 -12 2160.08 272.280   4
   3  -3 -12 2045.00 206.466   4
   3  -3 -12 1789.59 236.704   2
   3   3 -12 1823.28 260.736   6
  -3  -3  12 2013.35 262.227   5
  -3   3  12 1832.18 262.369   1
   3  -3 -11 355.265 122.857   2
   3   3 -11 117.798 113.618   4
  -3   3  11 247.637 112.845   1
  -3  -3  11 268.953 104.218   5
   3   3 -10 37006.8 1294.68   4
  -3   3  10 36729.9 1311.53   1
   3  -3 -10 35310.9 1244.70   2
  -3  -3  10 38958.4 1254.39   5
   3   3  -9 20482.1 847.763   4
  -3   3   9 20681.2 860.053   1
  -3   3   9 21418.1 817.418   7
   3   3  -9 22524.5 874.062   3
   3   3  -9 19206.5 524.935   2
  -3   3   9 20681.8 646.592   3
   3  -3  -9 22122.4 856.419   2
  -3  -3   9 19861.4 792.511   5
   3   3  -8 12.2519 65.2301   4
  -3  -3   8 78.8334 67.9781   5
  -3   3   8 44.9375 28.2372   3
  -3   3   8 71.9395 71.3190   1
   3  -3  -8 83.9341 60.3705   2
   3   3  -8 67.7009 64.0976   3
  -3   3   8 95.3190 74.0642   7
   3   3  -8 47.7005 21.4931   2
   3  -3  -7 830.694 142.901   2
   3   3  -7 870.101 97.1409   2
  -3   3   7 1168.74 105.956   3
   3   3  -7 786.060 146.579   4
   3   3  -7 1161.68 166.377   3
  -3   3   7 912.118 149.013   1
  -3   3   7 935.248 143.531   7
   3   3  -6 1016.67 150.866   4
   3   3  -6 1434.53 128.655   2
  -3   3   6 1238.46 166.566   1
  -3   3   6 1359.21 109.664   3
   3   3  -6 1198.07 161.179   3
   3  -3  -6 1967.68 211.333   2
  -3   3   6 1383.82 177.210   7
   3   3  -5 864.888 140.347   4
   3   3  -5 1032.53 116.451   2
  -3   3   5 924.838 140.834   7
  -3  -3   5 894.231 58.4506   1
  -3   3   5 800.634 81.8816   3
  -3   3   5 682.520 119.469   1
   3  -3  -5 978.165 150.379   2
   3   3  -5 992.053 147.178   3
  -3   3   4 3071.99 252.368   7
   3   3  -4 3025.45 226.427   4
  -3   3   4 2987.27 167.157   3
   3   3  -4 3092.13 256.057   3
   3   3  -4 3280.33 218.235   2
   3  -3  -4 2850.85 163.397   3
   3  -3  -3 1170.78 130.455   6
   3   3  -3 1096.90 130.569   4
  -3   3   3 988.425 99.3374   3
   3   3  -3 1369.17 145.167   2
   3  -3  -3 1129.67 103.733   3
  -3   3   3 1167.85 151.011   7
   3   3  -3 937.267 143.686   3
  -3   3   2 42811.4 1257.25   7
  -3   3   2 44544.8 1124.15   3
   3  -3  -2 43454.5 1168.40   6
   3   3  -2 46827.3 1246.94   2
   3  -3  -2 47352.8 1129.93   3
   3   3  -2 44169.3 1270.57   3
   3   3  -2 42371.5 1012.18   6
   3  -3  -1 822.299 109.550   6
  -3   3   1 828.551 130.126   7
   3   3  -1 890.441 136.210   3
   3   3  -1 792.166 66.0477   6
   3  -3  -1 785.048 96.9863   3
  -3   3   0 22767.8 772.164   7
   3  -3   0 22658.8 712.541   6
  -3   3   0 22115.9 707.300   6
   3  -3   0 22480.9 703.836   3
   3   3   0 22185.3 583.280   6
   3   3   0 22478.5 784.678   3
   3  -3   0 21701.8 736.328   5
  -3   3  -1 247.000 75.9989   7
   3   3   1 208.779 69.3797   3
  -3   3  -1 280.436 67.9004   6
  -3  -3  -1 230.174 53.2707   6
   3   3   1 246.013 50.3320   6
   3  -3   1 227.655 63.4104   3
   3  -3   1 242.211 69.4612   5
   3  -3   1 279.354 61.3752   6
  -3   3  -2 14987.9 582.540   7
  -3  -3  -2 13979.5 468.414   6
  -3   3  -2 15302.8 566.767   6
   3  -3   2 14569.6 602.522   5
   3   3   2 14949.1 482.414   6
   3   3   2 15658.0 637.421   3
  -3  -3  -3 1262.85 123.264   6
  -3   3  -3 937.212 129.674   7
   3   3   3 907.687 149.572   3
  -3   3  -3 977.673 138.785   6
   3  -3   3 1084.30 151.242   5
  -3   3  -4 3178.17 254.342   6
  -3  -3  -4 3494.50 228.889   6
   3   3   4 2966.25 262.922   3
   3  -3   4 3546.77 290.714   5
   3  -3   5 450.905 85.5042   7
   3   3   5 448.293 43.0709   4
  -3  -3  -5 491.069 94.4345   6
  -3   3  -5 503.630 115.113   6
   3  -3   5 603.182 138.069   5
   3  -3   6 2098.03 177.955   7
  -3  -3  -6 2029.52 201.400   6
  -3   3  -6 1869.83 221.012   6
   3  -3   6 2231.27 258.764   5
   3  -3   7 2266.82 181.289   7
  -3  -3  -7 2048.49 216.826   6
  -3   3  -7 2077.16 237.013   6
   3  -3   7 2318.35 283.065   5
  -3   3  -8 78.9138 81.4939   6
  -3  -3  -8 52.9040 69.0701   6
  -3   3  -9 2750.59 302.644   6
  -3  -3  -9 3148.91 296.899   6
  -3   3 -10 4189.65 388.920   6
  -3  -3 -10 4221.36 374.416   6
  -3   3 -11 167.734 107.822   6
  -3  -3 -11 167.163 112.802   6
  -3   3 -12 30.7751 104.041   6
  -3  -3 -12 126.916 90.6024   6
  -3   3 -13 3140.29 386.882   6
  -3  -3 -13 2642.40 340.988   6
  -3   3 -14 1696.25 290.881   6
  -3  -3 -14 1810.91 300.624   6
  -3  -3 -15 464.579 188.872   6
   3  -4 -18 257.244 149.980   2
   3   4 -17 925.671 226.590   6
   3  -4 -17 826.126 224.322   6
   3  -4 -17 992.098 230.606   2
  -3   4  16-56.1326 152.614   1
   3  -4 -16-47.2791 116.900   2
   3   4 -16 187.381 114.738   6
  -3   4  15 116.918 115.405   1
   3  -4 -15 240.422 111.830   2
   3   4 -15 250.477 114.791   6
  -3  -4  15 408.549 181.550   5
  -3   4  14 2410.27 341.989   1
   3  -4 -14 2083.31 306.797   2
   3   4 -14 2278.04 299.381   6
  -3  -4  14 1842.48 287.637   5
  -3  -4  13 986.345 197.451   5
   3  -4 -13 1117.88 211.331   2
  -3   4  13 1400.47 264.727   1
   3   4 -13 1036.92 200.884   6
   3   4 -12 1971.04 285.552   4
   3  -4 -12 2055.45 279.393   2
  -3   4  12 1791.99 189.370   3
  -3   4  12 1732.74 277.591   1
   3   4 -12 1532.90 213.757   6
  -3  -4  12 1766.31 248.238   5
   3   4 -11 8951.77 594.956   4
  -3   4  11 8103.03 567.918   1
   3  -4 -11 8813.58 574.956   2
   3   4 -11 8294.57 497.964   6
  -3   4  11 9433.52 447.061   3
  -3  -4  11 8263.39 546.049   5
   3   4 -10 9063.76 579.076   4
   3   4 -10 8568.67 477.242   6
   3   4 -10 9456.81 597.036   3
  -3   4  10 8805.97 415.584   3
  -3   4  10 8142.98 550.149   1
   3  -4 -10 7795.83 527.558   2
  -3  -4  10 8234.29 526.340   5
   3  -4  -9 938.989 173.820   2
   3   4  -9 1225.42 203.224   4
   3   4  -9 796.096 174.742   3
  -3   4   9 825.567 159.979   1
   3   4  -9 1078.13 147.877   6
  -3  -4   9 1345.89 200.329   5
  -3   4   9 1016.62 122.072   3
   3   4  -8 17026.6 794.834   3
   3   4  -8 17072.7 544.546   2
  -3   4   8 17743.4 787.811   1
   3   4  -8 16586.5 642.696   6
   3  -4  -8 17771.9 796.634   2
   3   4  -8 18493.5 792.670   4
  -3  -4   8 18189.9 781.910   5
  -3   4   8 17388.7 597.776   3
   3   4  -7-30.0650 67.5595   4
   3   4  -7 29.0462 41.6035   2
   3  -4  -7 135.900 82.8176   2
  -3   4   7 100.817 49.6168   3
   3   4  -7 58.9742 84.1435   3
  -3   4   7 12.0934 57.0445   1
   3   4  -7 9.91059 30.4248   6
   3   4  -6 20095.8 801.398   4
   3   4  -6 20999.2 860.672   3
  -3   4   6 21105.1 656.350   3
   3   4  -6 19306.2 666.720   2
  -3   4   6 21696.1 837.729   1
   3  -4  -6 21906.4 861.245   2
  -3  -4   6 20641.2 483.083   1
  -3   4   5 6588.78 435.544   7
   3   4  -5 6726.45 398.474   4
  -3   4   5 6256.49 311.953   3
   3   4  -5 7062.04 357.833   2
   3   4  -5 7253.63 449.796   3
   3  -4  -5 7077.16 443.816   2
   3   4  -4 233.787 77.6503   4
   3  -4  -4 229.400 64.3884   3
   3  -4  -4 174.254 63.2738   6
  -3   4   4 275.388 108.243   7
   3  -4  -4 270.236 96.6772   2
  -3   4   4 247.728 62.5875   3
   3   4  -4 325.110 104.266   3
   3   4  -3 266.776 68.4997   4
   3  -4  -3 362.019 72.7060   6
  -3   4   3 264.343 87.1342   7
   3  -4  -3 420.637 78.7006   3
   3  -4  -3 413.118 113.546   2
  -3   4   3 273.941 62.2597   3
   3   4  -3 326.445 34.9210   6
   3   4  -3 392.911 114.739   3
  -3   4   2 1583.74 154.183   3
  -3   4   2 1467.26 189.995   7
   3   4  -2 1458.77 150.853   4
   3  -4  -2 1635.92 153.002   6
   3   4  -2 1479.41 196.200   3
   3  -4  -2 1585.40 155.998   3
   3  -4  -2 1580.28 185.611   2
   3   4  -1 1853.34 153.526   4
   3  -4  -1 1883.98 165.168   6
   3   4  -1 2000.43 228.947   3
   3  -4  -1 1877.46 196.054   2
  -3   4   1 1729.91 177.675   3
   3   4   0 24198.9 684.003   4
   3  -4   0 25235.5 775.951   6
  -3   4   0 23335.4 805.992   3
   3   4   0 24113.3 612.731   1
   3  -4   0 24334.2 830.019   2
   3   4   0 23705.0 893.863   3
  -3   4  -1 9196.62 419.398   6
   3   4   1 9435.90 318.152   4
   3   4   1 9325.70 506.719   3
   3  -4   1 9300.84 492.905   5
   3  -4   2 811.379 140.714   5
   3   4   2 781.478 136.689   3
  -3  -4  -2 829.962 82.5051   6
  -3   4  -2 833.826 122.758   6
   3  -4   3 14.6413 50.8223   5
   3   4   3 63.2307 51.9868   3
  -3   4  -3 43.7355 39.1094   6
  -3  -4  -3 55.6482 43.6303   6
   3  -4   4 1258.21 189.615   5
   3   4   4 1043.44 168.252   3
  -3   4  -4 1077.21 155.993   6
  -3  -4  -4 1385.72 137.249   6
  -3   4  -5 4384.75 326.931   6
  -3  -4  -5 4523.06 279.357   6
   3   4   5 4620.62 371.542   3
   3  -4   5 4533.19 375.153   5
  -3  -4  -6 6521.12 368.915   6
  -3   4  -6 6384.38 419.321   6
   3   4   6 6611.63 457.348   3
   3  -4   6 6587.67 313.818   2
   3  -4   6 7125.05 490.967   5
   3   4   7 803.497 163.173   3
  -3   4  -7 1115.32 183.102   6
  -3  -4  -7 860.323 149.677   6
   3  -4   7 1105.25 113.064   2
   3  -4   7 1265.18 212.655   5
   3   4   8 386.851 125.878   3
  -3  -4  -8 441.438 117.617   6
  -3   4  -8 379.744 128.974   6
   3  -4   8 625.427 164.223   5
  -3   4  -9 3544.50 349.282   6
  -3  -4  -9 3554.13 322.042   6
   3  -4   9 3421.32 384.472   5
  -3   4 -10 6356.81 500.930   6
  -3  -4 -10 6249.73 448.650   6
  -3   4 -11 276.025 147.316   6
  -3  -4 -11 285.607 117.385   6
  -3  -4 -12 1103.35 205.372   6
  -3   4 -12 1171.80 238.443   6
  -3  -4 -13 182.413 100.083   6
  -3   4 -13 523.095 168.897   6
  -3   4 -14-41.8498 129.271   6
  -3  -4 -14-116.547 94.7242   6
  -3  -4 -15 52.4077 89.8734   6
   3  -5 -17 3.23230 105.075   6
   3  -5 -16 454.447 171.596   6
  -3  -5  16 228.211 101.083   5
  -3   5  15 1156.14 270.807   1
   3  -5 -15 720.457 204.015   2
  -3  -5  15 1028.82 245.536   5
   3  -5 -14 923.201 219.724   2
  -3   5  14 867.879 215.384   1
   3   5 -14 908.199 200.924   6
  -3  -5  14 1030.50 231.064   5
   3  -5 -13 2370.83 340.147   2
   3   5 -13 2640.68 304.557   6
  -3   5  13 2733.10 359.267   1
  -3  -5  13 2679.67 350.318   5
  -3  -5  12 756.576 185.064   5
   3  -5 -12 972.366 215.716   2
   3   5 -12 839.514 161.445   6
  -3   5  12 735.417 188.896   1
   3  -5 -11 1977.51 298.542   2
   3   5 -11 1828.31 224.105   6
  -3  -5  11 2043.65 285.190   5
  -3   5  11 1812.80 273.651   1
   3   5 -10 4017.15 413.221   3
  -3   5  10 3993.56 396.412   1
   3   5 -10 4131.63 318.331   6
   3  -5 -10 3945.02 393.756   2
  -3  -5  10 3641.68 381.757   5
  -3  -5   9 945.799 191.944   5
   3  -5  -9 697.627 169.182   2
  -3   5   9 1137.83 149.218   3
   3   5  -9 980.618 225.127   3
  -3   5   9 859.283 174.635   1
   3   5  -9 1143.14 155.081   6
   3   5  -8 10460.9 654.260   3
  -3   5   8 11241.4 496.529   3
   3   5  -8 11625.2 486.675   6
  -3   5   8 10411.4 615.551   1
   3  -5  -8 9207.53 601.819   2
   3  -5  -7 1979.52 258.580   2
  -3   5   7 1882.10 187.189   3
   3   5  -7 2407.85 182.615   6
   3   5  -7 2366.09 290.580   3
   3  -5  -6 1240.11 205.752   2
   3   5  -6 1261.39 116.586   6
  -3   5   6 1138.13 147.999   3
   3   5  -6 1165.07 207.002   3
   3  -5  -5-67.9092 79.8516   2
   3   5  -5-11.0726 16.8250   6
   3   5  -5-33.6296 82.4256   3
  -3   5   5-8.07222 50.0157   3
   3  -5  -4 360.127 111.815   2
  -3   5   4 195.953 68.6952   3
   3   5  -4 312.378 113.753   3
   3  -5  -3 325.597 95.4267   2
   3  -5  -3 300.009 73.2717   6
  -3   5   3 258.871 79.7870   3
   3   5  -3 279.662 110.163   3
   3  -5  -2 3820.90 250.264   6
   3   5  -2 4435.34 371.745   3
  -3   5   2 4106.62 298.487   3
   3  -5  -2 3875.03 331.586   2
   3   5  -1 46.9988 74.1027   3
   3  -5  -1 61.9259 45.8695   2
  -3   5   1-8.02219 52.4262   3
   3  -5  -1 83.9252 43.0292   6
   3   5   0 95.9350 86.7495   3
   3  -5   0 33.5474 42.3533   2
  -3   5   0 41.0924 54.4652   3
   3   5   1 1809.50 240.560   3
   3   5   1 1618.49 124.118   1
   3  -5   1 1571.82 189.987   2
   3   5   2 734.896 103.214   1
   3  -5   2 829.746 163.254   5
   3   5   2 891.714 181.713   3
  -3   5  -2 888.191 129.353   6
   3  -5   2 602.573 115.103   2
   3   5   3 178.757 97.3451   3
  -3   5  -3 167.650 75.8791   6
   3  -5   3 35.3544 59.5597   2
   3  -5   3 240.002 101.653   5
   3   5   3 169.817 55.7267   1
   3  -5   4 128.845 65.3591   2
  -3   5  -4 181.101 79.5768   6
   3   5   4 74.9419 78.4959   3
  -3  -5  -4 72.6918 36.6361   6
   3  -5   4 87.1929 67.6309   5
   3  -5   5 1144.63 200.910   5
  -3  -5  -5 1248.53 131.256   6
  -3   5  -5 1115.45 167.694   6
   3  -5   5 1297.64 152.375   2
   3   5   5 1363.01 228.519   3
   3   5   6 775.147 174.105   3
  -3  -5  -6 479.826 95.5693   6
  -3   5  -6 430.772 101.324   6
   3  -5   6 683.479 165.362   5
   3   5   7 210.077 115.814   3
  -3   5  -7 283.472 120.099   6
   3  -5   7 55.5336 75.8718   5
   3   5   8 2127.17 289.074   3
  -3   5  -8 2445.07 278.770   6
   3  -5   8 2282.68 316.976   5
   3   5   9 590.437 185.701   3
  -3   5  -9 765.312 172.724   6
   3  -5   9 937.817 235.738   5
  -3   5 -10 3325.34 361.048   6
   3   5  10 3218.11 383.579   3
   3  -5  10 4079.06 458.654   5
   3   5  11 79.6933 92.9215   3
  -3   5 -11-83.7325 112.780   6
   3   5  12-73.7123 110.271   3
  -3   5 -12-44.5755 82.9718   6
  -3   5 -13 180.285 147.034   6
   3   5  13 227.965 146.545   3
  -3   6  14 573.757 191.969   1
   3  -6 -13 346.853 167.934   2
  -3   6  13 304.213 134.928   1
  -3  -6  13 256.898 141.288   5
  -3  -6  12 1408.86 273.385   5
   3  -6 -12 1408.23 275.144   2
  -3   6  12 1235.19 245.831   1
   3  -6 -11 158.310 114.457   2
  -3  -6  11 782.700 218.340   5
  -3   6  11 500.896 169.491   1
   3  -6 -10 130.160 123.576   2
  -3  -6  10 507.634 177.062   5
   3   6 -10 123.937 101.883   3
  -3   6  10 417.950 113.936   1
  -3  -6   9 156.844 106.938   5
   3  -6  -9 38.2838 97.8616   2
   3   6  -9-175.356 140.786   3
   3  -6  -8 136.255 106.969   2
   3   6  -8 140.471 107.419   3
   3  -6  -7 546.595 167.509   2
   3   6  -7 314.661 129.289   3
  -3   6   7 245.054 83.7364   3
   3   6  -6 3025.97 350.565   3
  -3   6   6 2722.45 255.264   3
   3  -6  -6 3388.59 361.004   2
   3  -6  -5 242.990 108.936   2
  -3   6   5 367.072 96.7149   3
   3   6  -5 423.593 154.296   3
  -3   6   4 9583.15 512.606   3
   3   6  -4 9215.74 621.954   3
   3  -6  -4 9203.72 588.042   2
  -3   6   3 1864.37 221.430   3
   3  -6  -3 2112.91 270.667   2
   3   6  -3 1788.04 267.664   3
   3   6  -2 6452.91 503.612   3
  -3   6   2 5446.12 395.431   3
   3  -6  -2 5460.38 428.155   2
  -3   6   1 2514.89 267.123   3
   3   6  -1 2419.04 303.047   3
   3  -6  -1 2386.56 267.742   2
   3  -6   0 230.615 76.0203   2
  -3   6   0 336.369 108.376   3
   3   6   0 215.487 119.239   3
   3   6   1 1147.28 207.613   3
   3  -6   1 1107.93 179.418   2
   3  -6   2 3076.14 346.250   5
   3   6   2 3190.46 351.659   3
   3  -6   2 2864.40 272.611   2
   3   6   3 136.110 121.428   3
   3  -6   3-60.3089 84.4250   5
  -3   6  -3 20.6475 46.9357   6
   3  -6   3-45.6929 66.8200   2
   3   6   4-4.18024 65.9418   3
   3  -6   4-16.2843 63.6518   5
  -3   6  -4 0.07661 49.9387   6
   3  -6   4 127.736 72.0141   2
   3  -6   5 1276.34 233.594   5
   3   6   5 1313.12 222.743   3
   3  -6   6-13.2399 117.969   5
   3   6   6-24.1318 77.2285   3
   3   6   7 183.420 107.058   3
   3  -6   7 134.678 83.2597   5
   3   6   8 593.889 179.179   3
   3  -6   8 502.929 177.025   5
   3   6   9 168.236 116.311   3
   3  -6   9 130.691 151.089   5
   3   6  10 136.164 95.7988   3
   3   6  11 53.7494 97.5689   3
  -3  -7  10 173.924 162.489   5
   3  -7  -9 9.79380 107.868   2
  -3  -7   9 138.433 136.538   5
   3   7  -9 25.1431 118.844   3
   3   7  -8 520.961 166.173   3
   3  -7  -8 784.050 233.849   2
   3  -7  -7 471.922 130.389   2
   3   7  -7 851.223 214.920   3
   3  -7  -6 1021.01 231.645   2
   3   7  -6 780.838 204.145   3
   3  -7  -5 156.748 89.2662   2
   3   7  -5 362.748 140.683   3
   3  -7  -4 371.204 156.067   2
  -3   7   4 164.826 102.334   3
   3   7  -4 169.797 72.3443   3
   3  -7  -3 138.181 81.9778   2
  -3   7   3-38.9131 74.5626   3
   3   7  -3-149.259 133.146   3
   3  -7  -2 701.745 168.075   2
  -3   7   2 667.752 161.336   3
   3   7  -2 784.375 188.846   3
   3  -7  -1 129.359 77.1544   2
  -3   7   1 206.713 110.197   3
   3   7  -1 205.982 113.693   3
  -3   7   0 136.066 101.875   3
   3  -7   0 7.76739 82.3075   2
   3   7   0 107.895 79.6448   3
   3  -7   1 1546.19 218.649   2
   3   7   1 1659.73 278.092   3
   3   7   2 1812.52 288.099   3
   3  -7   2 1790.72 241.660   2
   3  -7   2 1714.70 278.845   5
   3   7   3 328.433 145.334   3
   3  -7   3 126.505 79.1766   5
   3  -7   4-73.3803 114.783   5
   3   7   4-134.133 120.002   3
   3   7   5-7.82609 84.7763   3
   3  -7   5 122.443 92.8400   5
   3  -7   6 227.703 147.972   5
   3   7   6 36.3605 75.3172   3
   3   7   7 325.840 137.167   3
   3  -7   7 584.717 192.683   5
   3   7   8 335.934 147.446   3
   3   7   9 73.2676 97.9773   3
   3  -8  -5 663.320 197.484   2
   3  -8  -4-18.7490 125.762   2
   3   8  -4-28.1522 99.7147   3
   3  -8  -3-254.095 144.821   2
   3   8  -3 116.317 187.943   3
   3  -8  -2 729.764 196.344   2
   3   8  -2 564.851 216.932   3
   3  -8  -1 127.769 119.304   2
   3   8  -1 251.131 151.218   3
   3  -8   0 118.611 114.333   2
  -3   8   0 85.6821 99.6144   3
   3   8   0-94.2918 145.829   3
   3  -8   1 207.324 119.396   5
   3   8   1 414.863 190.793   3
   3   8   2 324.424 182.557   3
   3  -8   2 563.073 199.668   5
   3   8   3 191.921 127.648   3
   3   8   4 89.8295 88.4467   3
   4   0 -19-224.304 127.690   4
   4   0 -18 439.374 151.540   4
   4   0 -17-106.981 117.086   4
   4   0 -16 1146.91 236.119   4
   4   0 -15-60.3424 92.0104   4
   4   0 -15-53.7758 64.7326   2
   4   0 -14 23306.6 970.058   4
  -4   0  14 23092.9 781.083   7
   4   0 -14 24300.8 837.921   2
   4   0 -13 33.0188 52.3239   4
  -4   0  13-39.3441 60.2979   7
   4   0 -13 156.030 70.8431   2
  -4   0  12 5709.11 324.944   7
   4   0 -12 5544.28 327.937   2
  -4   0  11 42.6915 39.7123   7
   4   0 -11 23.6438 51.3077   5
  -4   0  10 9255.07 400.671   3
  -4   0  10 8275.47 393.611   7
  -4   0   9 51.7422 49.9516   7
   4   0  -9 18.2153 30.6104   5
  -4   0   9 26.5988 47.0191   1
  -4   0   9-16.6618 34.5152   3
  -4   0   8 50614.7 1350.47   7
  -4   0   8 54900.4 1266.09   3
  -4   0   7-16.8860 47.0753   1
  -4   0   7 64.4543 42.0580   3
  -4   0   6 2150.32 211.606   7
  -4   0   6 1774.59 166.356   1
  -4   0   6 2074.58 131.505   3
   4   0  -6 1775.04 123.621   3
  -4   0   5 9.98335 117.886   7
  -4   0   5 1.02890 20.3224   3
  -4   0   5 24.4269 39.7715   1
   4   0  -5 22.9094 22.2775   3
   4   0  -5-23.1502 51.0912   1
  -4   0   4 21751.9 1057.62   7
   4   0  -4 20653.7 589.614   3
   4   0  -4 22893.6 695.020   1
  -4   0   3-46.5055 148.510   7
   4   0  -3 23.7023 25.6640   3
   4   0  -3 28.3900 42.4104   6
  -4   0   2 53266.1 1948.80   7
   4   0  -2 51329.7 1315.03   6
  -4   0   1-13.8232 45.0402   6
   4   0  -1-127.398 49.9531   6
  -4   0   0 38722.3 1116.77   6
   4   0   0 47302.0 1166.95   6
  -4   0  -1 10.6130 34.4115   6
   4   0   1-40.0146 34.3451   6
  -4   0  -2 138326. 3166.05   6
  -4   0  -3 11.9409 50.3103   6
  -4   0  -4 9635.11 682.760   7
  -4   0  -4 9688.13 473.832   6
  -4   0  -5 13.2500 88.6512   7
  -4   0  -5 0.60577 50.1878   6
  -4   0  -6 9337.84 424.144   7
  -4   0  -6 8503.74 482.400   6
  -4   0  -7 88.7158 90.2657   6
  -4   0  -7-1.75279 36.8051   7
  -4   0  -8 7135.54 267.045   7
  -4   0  -8 7144.25 473.578   6
  -4   0  -9-128.147 101.940   6
  -4   0 -10 2345.33 288.369   6
  -4   0 -11 30.2856 95.3246   6
  -4   0 -12 3283.62 388.404   6
  -4   0 -13 113.523 113.152   6
  -4   0 -14 277.193 136.959   6
   4   1 -19 414.730 147.780   4
   4  -1 -19 637.892 205.027   4
   4   1 -18-64.4755 131.330   4
   4  -1 -18 127.659 100.794   4
   4  -1 -17 1679.18 254.544   4
   4   1 -17 2157.54 320.585   4
   4   1 -16 6194.33 514.519   4
   4  -1 -16 6789.78 502.641   4
   4  -1 -16 6385.81 427.612   2
   4   1 -15 8397.58 580.385   4
   4  -1 -15 7844.97 521.354   4
   4  -1 -15 6489.22 432.295   2
  -4   1  14 1304.76 169.692   7
  -4  -1  14 1376.15 149.291   7
   4   1 -14 1704.03 244.284   4
   4   1 -14 1409.10 142.754   2
   4  -1 -14 1583.62 223.092   4
   4  -1 -14 1469.32 202.306   2
  -4   1  13 10542.2 497.415   7
  -4  -1  13 10798.1 473.583   7
   4   1 -13 12285.1 649.607   4
   4  -1 -13 10218.8 535.738   2
   4   1 -13 11829.4 461.266   2
  -4   1  12 1682.19 180.887   7
  -4  -1  12 2228.74 199.962   7
   4   1 -12 1748.79 230.088   4
   4  -1 -12 1572.87 187.935   2
  -4   1  11 38.1816 54.4753   7
  -4  -1  11 100.014 85.3033   7
   4   1 -11 81.0847 89.9650   4
  -4   1  11 47.5815 35.8557   3
  -4   1  11 34.9050 75.5976   1
   4  -1 -11 60.0703 46.8582   2
   4  -1 -11 28.8889 48.8922   5
  -4   1  10 12020.2 515.232   7
  -4   1  10 11844.0 434.960   3
   4  -1 -10 12077.7 441.940   5
  -4   1  10 13164.2 622.602   1
  -4   1   9 24173.6 922.644   1
  -4  -1   9 23463.0 1308.70   7
  -4   1   9 26561.9 864.730   7
  -4   1   9 27479.0 734.559   3
  -4  -1   9 26030.5 801.872   5
   4  -1  -9 27960.6 743.263   5
  -4   1   8 41543.6 1294.92   1
  -4   1   8 46795.5 1064.87   3
  -4  -1   8 46988.5 1220.65   3
  -4   1   8 42024.9 1221.25   7
   4   1  -8 45909.3 1225.39   3
   4  -1  -8 42636.6 1054.71   5
  -4  -1   8 43170.7 1136.21   5
  -4  -1   8 45448.7 1234.68   1
   4   1  -7 5676.01 291.614   3
  -4  -1   7 5508.31 290.696   1
  -4   1   7 4943.83 293.969   7
  -4   1   7 5405.82 330.513   1
  -4   1   7 4356.66 175.351   3
  -4  -1   7 5266.74 286.374   3
   4  -1  -7 5504.28 191.670   5
  -4  -1   7 5526.39 250.450   5
  -4   1   6 32490.9 967.455   7
   4   1  -6 31098.5 911.701   3
  -4   1   6 34390.1 1015.52   1
  -4  -1   6 32807.2 922.515   3
  -4  -1   6 32945.3 908.521   1
  -4  -1   6 34637.4 857.054   5
   4  -1  -5 45614.9 1475.74   7
  -4   1   5 48587.6 1280.95   7
   4  -1  -5 46799.6 1297.57   1
   4   1  -5 44115.5 1199.60   3
  -4  -1   5 47959.1 1194.05   1
  -4   1   5 46873.1 1288.81   1
   4  -1  -4 144543. 3629.37   7
  -4   1   4 144444. 3376.32   7
   4   1  -4 136262. 3302.74   3
   4   1  -4 146692. 3278.27   1
   4  -1  -3 9585.17 567.214   7
   4   1  -3 9713.09 384.996   6
  -4   1   3 9408.45 399.960   7
   4  -1  -3 9358.42 404.315   6
   4   1  -3 8912.91 334.429   1
   4   1  -3 8067.23 347.390   3
  -4  -1   3 9247.33 366.737   3
   4  -1  -3 8965.05 402.181   1
  -4   1   2 20269.7 652.375   7
   4  -1  -2 17438.7 807.398   7
   4  -1  -2 21268.1 661.681   6
   4   1  -2 21421.3 626.216   6
   4   1  -2 20436.6 627.568   3
  -4   1   2 17943.2 516.240   5
  -4   1   1 42145.8 1165.06   7
   4  -1  -1 46631.8 1200.96   6
   4   1  -1 46333.8 1152.11   6
   4   1  -1 44237.9 1157.31   3
  -4   1   1 42615.3 1177.27   6
  -4   1   1 45206.9 1086.10   5
  -4  -1   1 44959.0 1148.25   6
  -4   1   0 1376.37 136.680   7
   4  -1   0 1485.37 150.564   6
   4  -1   0 903.110 205.590   7
  -4   1   0 1221.89 137.263   6
  -4  -1   0 1415.48 135.636   6
   4   1   0 1494.15 143.974   6
  -4   1   0 1347.28 123.599   5
  -4  -1  -1 16306.0 577.803   6
  -4   1  -1 17102.8 615.517   6
   4   1   1 17443.8 594.123   6
  -4   1  -1 17055.5 572.608   7
  -4   1  -1 18676.8 597.725   5
  -4   1  -2 10131.3 392.946   7
   4   1   2 9097.67 418.558   6
  -4   1  -2 7883.02 412.555   6
  -4  -1  -2 9300.36 412.470   6
  -4   1  -2 10869.6 444.749   5
  -4   1  -3 6683.20 303.248   7
  -4   1  -3 7497.57 392.700   6
  -4  -1  -3 6662.79 358.177   6
  -4   1  -4 115314. 2564.78   7
  -4   1  -4 110313. 2762.55   6
  -4  -1  -4 115580. 2737.32   6
  -4   1  -5 9871.96 507.477   6
  -4  -1  -5 9978.17 488.731   6
  -4   1  -5 9782.24 369.990   7
  -4   1  -6 19815.2 787.945   6
  -4   1  -6 19080.6 557.844   7
  -4   1  -7 5310.11 230.613   7
  -4   1  -7 5503.97 402.148   6
  -4  -1  -7 6640.53 421.547   6
  -4   1  -8 31009.1 742.295   7
  -4   1  -8 29526.5 1121.55   6
  -4  -1  -8 29520.3 1098.51   6
  -4   1  -9 11810.7 654.031   6
  -4  -1  -9 9560.77 586.071   6
  -4   1 -10 484.365 150.705   6
  -4  -1 -10 663.414 153.233   6
  -4   1 -11 3993.44 407.076   6
  -4  -1 -11 4343.89 412.363   6
  -4   1 -12 1024.89 228.139   6
  -4  -1 -12 603.459 155.817   6
  -4   1 -13 1579.95 284.332   6
  -4  -1 -13 1612.21 280.032   6
  -4   1 -14 123.527 148.557   6
  -4  -1 -14-91.2934 109.735   6
  -4   2  18-131.005 155.023   1
   4   2 -18 162.608 125.220   6
   4   2 -18 210.998 144.969   4
   4   2 -17 400.417 162.401   4
   4  -2 -17 419.783 118.248   4
   4  -2 -17 346.352 98.2705   2
  -4   2  17 245.776 113.376   1
   4   2 -17 207.068 91.3744   6
   4  -2 -16 205.714 115.209   2
   4  -2 -16-111.503 101.968   4
   4   2 -16 318.597 151.508   4
  -4   2  16-97.0699 144.250   1
   4  -2 -15 80.6606 72.4005   4
  -4   2  15 203.684 96.6290   7
   4  -2 -15 37.6836 73.2107   2
   4   2 -15 95.8272 79.2705   4
  -4   2  15 292.203 157.458   1
   4   2 -14 3210.88 366.170   4
  -4   2  14 2831.64 263.728   7
   4  -2 -14 3007.95 298.721   2
   4  -2 -14 3086.88 294.600   4
  -4   2  14 2814.43 346.463   1
  -4   2  13 2300.39 238.503   7
  -4  -2  13 2653.99 322.648   7
   4   2 -13 2462.63 296.767   4
   4  -2 -13 2208.15 258.214   2
  -4   2  13 2482.63 307.854   1
  -4   2  12 16368.0 667.829   7
  -4  -2  12 15087.8 1074.82   7
   4   2 -12 14051.4 723.019   4
   4  -2 -12 13923.8 673.456   2
  -4  -2  12 15157.7 667.227   5
  -4   2  12 14139.6 747.955   1
  -4   2  11 7.38584 65.4660   1
  -4   2  11 20.0787 50.7552   7
   4   2 -11 123.211 84.9135   4
   4  -2 -11 71.2143 72.3235   2
  -4  -2  11 127.069 72.6444   5
  -4   2  10 1670.96 217.747   1
   4   2 -10 1592.01 204.118   4
  -4   2  10 1440.92 178.967   7
   4  -2 -10 1260.30 177.705   2
  -4  -2  10 1622.40 177.112   5
  -4   2   9 3227.73 267.349   7
  -4   2   9 3612.28 311.538   1
   4   2  -9 3097.41 266.432   3
  -4  -2   9 3251.87 243.835   5
   4   2  -8 8412.42 438.485   3
  -4   2   8 8918.36 484.345   1
  -4   2   8 9246.50 271.607   3
  -4  -2   8 8591.79 404.528   5
  -4   2   8 8645.07 444.743   7
  -4  -2   8 8133.69 373.954   1
  -4  -2   7 1020.36 110.757   1
  -4   2   7 920.154 147.739   1
  -4   2   7 746.427 121.794   7
   4   2  -7 997.045 138.463   3
   4   2  -6 6785.07 365.499   3
  -4  -2   6 6526.66 276.456   1
  -4   2   6 6860.20 394.185   1
  -4   2   6 6893.65 375.156   7
  -4   2   5 1647.44 176.428   7
   4   2  -5 1652.47 169.659   3
  -4   2   4 72592.5 1842.81   7
   4   2  -4 71899.0 1813.34   3
  -4   2   3 28766.0 887.356   7
   4  -2  -3 24909.3 838.582   6
   4   2  -3 27737.8 689.732   1
   4   2  -3 30596.9 883.527   3
   4  -2  -3 26740.2 660.403   3
   4  -2  -3 28634.8 740.250   5
   4   2  -3 28523.9 784.955   6
  -4   2   2 1148.13 140.906   7
   4   2  -2 1003.85 105.582   6
   4  -2  -2 1001.80 86.5810   3
   4   2  -2 1206.90 139.226   3
   4  -2  -2 996.853 122.549   6
   4  -2  -2 1082.16 108.866   5
  -4   2   1 8155.27 384.645   7
   4  -2  -1 7537.76 306.268   3
   4  -2  -1 7638.99 374.377   6
   4   2  -1 7833.96 320.890   6
   4   2  -1 7402.11 386.009   3
   4  -2  -1 7756.97 330.540   5
  -4   2   1 8083.35 383.919   6
  -4   2   0 1064.05 130.915   7
   4   2   0 1021.61 135.152   3
  -4   2   0 1265.07 142.132   6
  -4  -2   0 1257.93 120.474   6
   4   2   0 1060.49 110.907   6
   4  -2   0 1249.49 145.524   7
   4  -2   0 1072.46 121.468   5
  -4   2  -1 115.892 55.0110   5
  -4   2  -1 85.3268 49.3592   7
   4  -2   1 163.377 68.2225   7
   4   2   1 36.5975 51.7558   3
  -4   2  -1 141.760 58.9289   6
  -4  -2  -1 137.493 50.2003   6
   4   2   1 79.2592 43.2021   6
   4  -2   1 107.771 53.5537   5
   4  -2   2 3529.35 236.499   7
  -4   2  -2 3167.67 240.388   6
   4   2   2 3354.53 224.983   6
   4  -2   2 2831.47 230.802   5
  -4   2  -2 2851.36 207.906   7
  -4  -2  -2 2723.74 198.742   6
  -4   2  -3 11214.1 458.202   7
  -4  -2  -3 11740.5 489.508   6
  -4   2  -3 10513.9 507.370   6
  -4   2  -4 1625.21 148.962   7
  -4   2  -4 1857.13 204.944   6
   4  -2   4 1660.33 208.327   7
  -4  -2  -4 1856.00 183.449   6
  -4   2  -5 932.869 111.251   7
   4  -2   5 773.591 150.206   7
  -4   2  -5 1143.99 168.369   6
  -4  -2  -5 1045.11 154.121   6
  -4   2  -6 2021.35 160.134   7
  -4   2  -6 2101.00 241.156   6
  -4  -2  -6 2291.90 233.695   6
   4   2   7 1585.73 159.504   4
  -4   2  -7 1755.71 225.846   6
  -4  -2  -7 1934.76 222.655   6
  -4   2  -7 1571.30 133.871   7
  -4   2  -8 6701.65 472.687   6
  -4  -2  -8 6164.88 432.956   6
  -4   2  -9 19609.8 909.798   6
  -4  -2  -9 20410.0 880.792   6
  -4   2 -10 626.480 161.778   6
  -4  -2 -10 1087.00 204.031   6
  -4   2 -11 420.375 137.035   6
  -4  -2 -11 510.638 169.874   6
  -4   2 -12 200.678 125.260   6
  -4  -2 -12 339.959 133.406   6
  -4   2 -13 35.9725 83.1081   6
  -4  -2 -13-15.1350 80.4429   6
  -4   2 -14 490.076 172.135   6
  -4  -2 -14 352.103 159.016   6
   4  -3 -18 135.888 123.832   2
   4   3 -18 273.904 130.139   6
   4   3 -17 41.9868 117.460   6
  -4   3  17-38.6566 133.655   1
   4  -3 -17 161.768 114.113   2
   4   3 -16 910.998 225.813   4
   4  -3 -16 440.742 146.018   2
   4   3 -16 900.288 214.279   6
  -4   3  16 825.172 207.132   1
  -4   3  15 316.635 147.032   1
   4  -3 -15 680.999 168.470   2
   4   3 -15 652.149 164.648   4
   4   3 -15 562.778 169.222   6
  -4   3  14 366.503 132.066   1
   4   3 -14 132.142 94.5561   4
   4  -3 -14 414.054 121.638   4
   4  -3 -14 201.782 100.882   2
  -4  -3  14 577.604 156.596   5
  -4   3  13 17114.9 761.007   7
  -4   3  13 16502.1 867.006   1
   4   3 -13 15922.3 840.757   4
  -4  -3  13 15093.3 744.876   5
  -4   3  12 718.399 152.891   7
  -4   3  12 975.804 178.627   1
   4   3 -12 1121.10 209.815   4
   4  -3 -12 778.945 172.988   2
  -4  -3  12 1018.54 162.219   5
  -4   3  11 7452.94 524.157   1
  -4   3  11 7697.21 478.276   7
   4   3 -11 7648.92 525.574   4
  -4   3  11 7689.48 337.064   3
   4  -3 -11 8286.99 520.607   2
  -4  -3  11 7700.24 465.665   5
  -4   3  10 12628.5 609.776   7
   4   3 -10 12337.1 651.770   4
   4   3 -10 12886.0 648.637   3
  -4   3  10 11963.0 653.343   1
  -4   3  10 10720.2 400.746   3
   4  -3 -10 12789.3 647.807   2
  -4  -3  10 11774.6 580.841   5
  -4  -3   9 50.1831 49.7812   5
   4   3  -9 80.1942 80.5910   4
  -4   3   9 35.9263 30.0778   3
   4   3  -9-20.7943 50.2591   3
   4  -3  -9 48.4637 52.2451   2
  -4   3   9-93.0612 74.9240   7
  -4   3   9 144.661 88.2874   1
  -4   3   8-18.7911 22.4663   3
  -4  -3   8-30.4672 54.4945   5
  -4   3   8 35.8420 43.3775   7
   4   3  -8 93.8487 65.2369   4
  -4   3   8 74.2674 91.3063   1
   4   3  -8 133.985 87.5913   3
   4  -3  -8-86.2629 56.3924   2
  -4  -3   8-1.74521 28.8206   1
  -4  -3   7 20908.5 584.087   1
  -4   3   7 21384.1 807.349   7
   4   3  -7 21401.6 809.479   4
  -4   3   7 19775.3 514.254   3
  -4   3   7 21762.3 829.233   1
  -4   3   6 15548.7 409.618   3
  -4   3   6 15205.0 657.248   7
   4   3  -6 14685.0 646.448   3
  -4   3   5 653.816 128.419   7
  -4   3   5 635.736 61.1957   3
   4   3  -5 738.889 138.024   3
  -4   3   4 21144.0 759.277   7
   4   3  -4 22842.5 779.803   3
  -4   3   3 2213.69 218.381   7
   4   3  -3 2222.66 147.604   6
   4   3  -3 2035.00 209.374   3
   4  -3  -3 2273.84 143.800   3
  -4   3   2 5102.10 332.186   7
   4   3  -2 5295.57 234.807   6
   4  -3  -2 4717.15 243.111   3
   4   3  -2 5491.75 347.404   3
  -4   3   1 8975.48 452.892   7
   4  -3  -1 8734.00 368.842   3
   4   3  -1 8954.16 331.154   6
   4   3  -1 8773.10 456.841   3
   4  -3  -1 8581.71 402.340   5
  -4   3   0 8836.98 452.395   7
  -4  -3   0 10341.9 368.881   6
  -4   3   0 9447.86 447.172   6
   4  -3   0 8848.57 403.399   3
   4   3   0 9945.18 363.093   6
   4   3   0 9099.87 478.507   3
   4  -3   0 9822.59 448.147   5
  -4   3  -1 20659.8 739.121   7
  -4   3  -1 20312.9 723.844   6
  -4  -3  -1 20415.4 622.248   6
   4   3   1 20614.8 635.967   6
   4   3   1 19966.3 784.432   3
   4  -3   1 19663.9 731.684   5
  -4   3  -2 4849.59 316.289   7
  -4   3  -2 5058.79 323.254   6
  -4  -3  -2 5387.64 279.401   6
   4   3   2 4835.73 267.811   6
   4   3   2 4971.49 352.228   3
   4  -3   2 4931.11 328.704   5
  -4   3  -3 508.615 101.755   7
   4   3   3 681.533 129.995   3
  -4   3  -3 731.300 129.174   6
  -4  -3  -3 795.157 113.330   6
   4   3   3 643.801 105.526   6
   4  -3   3 630.977 126.400   5
  -4   3  -4 17261.9 647.618   7
  -4   3  -4 17161.2 711.718   6
  -4  -3  -4 16059.2 622.181   6
   4  -3   4 18010.6 751.562   5
  -4   3  -5 2620.60 215.020   7
  -4   3  -5 2640.79 261.851   6
  -4  -3  -5 2801.02 237.430   6
   4  -3   5 2770.83 283.357   5
  -4   3  -6 348.161 111.142   6
  -4  -3  -6 532.955 116.378   6
  -4   3  -7 1142.69 197.235   6
  -4  -3  -7 1107.74 176.409   6
  -4   3  -8 480.248 144.187   6
  -4  -3  -8 275.966 104.840   6
  -4   3  -9 1650.20 247.827   6
  -4  -3  -9 1293.54 201.512   6
  -4   3 -10 710.891 182.423   6
  -4  -3 -10 568.013 163.306   6
  -4   3 -11-24.0332 99.7545   6
  -4  -3 -11 237.806 115.243   6
  -4   3 -12 334.630 164.236   6
  -4  -3 -12 262.551 178.993   6
  -4   3 -13 1508.03 284.001   6
  -4  -3 -13 1501.96 266.113   6
  -4  -3 -14 380.060 154.892   6
   4  -4 -18 13.9404 99.1058   2
   4   4 -18-143.298 137.993   6
   4  -4 -17 86.7390 123.834   2
   4   4 -17 349.701 187.302   6
   4  -4 -16 194.295 84.4035   2
  -4   4  16 210.607 106.455   1
   4   4 -16 240.253 101.487   6
   4  -4 -15 560.615 165.154   2
  -4   4  15 713.444 204.640   1
   4   4 -15 523.065 167.190   6
  -4  -4  15 662.153 198.113   5
   4   4 -14 464.919 160.532   4
  -4   4  14 515.719 164.082   1
   4  -4 -14 214.941 92.8714   2
   4   4 -14 413.218 126.805   6
  -4  -4  14 369.434 135.424   5
   4   4 -13 75.5637 87.2124   4
   4  -4 -13 91.2786 98.1570   2
  -4   4  13-69.7141 120.638   1
   4   4 -13 8.87221 66.0932   6
  -4  -4  13 36.6484 64.9282   5
  -4  -4  12 783.150 170.492   5
   4   4 -12 1262.58 242.002   4
   4  -4 -12 1204.66 210.633   2
  -4   4  12 963.433 196.348   1
   4   4 -12 1055.30 181.693   6
   4   4 -11 4914.02 437.075   4
   4   4 -11 5453.62 460.870   3
   4  -4 -11 5163.53 431.351   2
  -4   4  11 6054.13 484.377   1
  -4  -4  11 4665.31 404.213   5
   4   4 -10 10560.2 629.939   3
   4   4 -10 9820.59 603.492   4
  -4   4  10 10103.3 610.587   1
  -4   4  10 8601.63 370.239   3
   4  -4 -10 9893.35 601.313   2
  -4  -4  10 10085.1 581.057   5
  -4   4  10 10151.3 593.570   7
   4   4  -9 16562.4 776.801   4
  -4   4   9 15347.0 750.160   7
   4   4  -9 15999.7 778.668   3
  -4   4   9 14808.3 505.906   3
  -4   4   9 14483.4 738.857   1
   4  -4  -9 15329.9 762.896   2
  -4  -4   9 15717.4 734.275   5
  -4  -4   9 16378.4 523.941   1
  -4   4   8 1696.78 227.275   7
  -4   4   8 1657.12 226.259   1
  -4  -4   8 1643.32 113.673   1
   4   4  -8 1493.81 154.025   2
  -4   4   8 2059.22 145.805   3
   4   4  -8 1897.38 245.082   4
   4   4  -8 1432.39 225.142   3
   4  -4  -8 1659.93 235.915   2
  -4   4   7 3.81020 45.5047   7
   4   4  -7 65.5630 82.2019   4
   4  -4  -7 79.6882 90.3989   2
   4   4  -7-14.7798 65.0234   3
  -4   4   7 22.0554 27.0091   3
  -4   4   6 169.903 96.0231   7
   4   4  -6 221.489 93.0425   4
   4  -4  -6 223.754 107.966   2
  -4   4   6 169.385 44.2956   3
   4   4  -6 254.270 89.5651   3
  -4   4   5 432.213 122.583   7
   4   4  -5 348.864 101.749   4
  -4   4   5 483.292 75.0525   3
   4  -4  -5 395.032 105.886   2
   4   4  -5 393.138 112.466   3
  -4   4   4 201.151 100.596   7
   4   4  -4 154.904 63.2281   4
   4  -4  -4 229.556 57.4082   3
   4   4  -4 135.095 39.5382   6
  -4   4   4 140.651 41.4727   3
   4   4  -4 2.71111 63.9427   3
  -4   4   3 10357.4 555.960   7
   4   4  -3 10138.3 454.951   4
  -4   4   3 10231.4 418.641   3
   4   4  -3 9797.89 319.607   6
   4   4  -3 9392.91 530.521   3
   4  -4  -3 10251.6 415.132   3
   4  -4  -2 489.704 89.8580   3
   4   4  -2 563.612 130.060   3
  -4   4   2 570.322 126.020   7
   4   4  -2 482.881 92.1021   4
   4   4  -2 460.072 50.8467   6
  -4   4   1 6739.50 430.466   7
   4   4  -1 6942.50 330.356   4
   4   4  -1 6731.08 239.175   6
   4   4  -1 6635.80 434.229   3
   4  -4  -1 6342.43 385.718   5
  -4   4   0 14630.6 670.896   7
   4   4   0 15623.7 512.612   4
   4   4   0 14314.0 680.030   3
   4   4   0 14607.9 440.618   6
   4  -4   0 15692.9 654.446   5
  -4   4  -1 306.286 100.005   7
   4   4   1 266.897 87.7852   3
   4   4   1 340.194 59.3850   4
   4  -4   1 345.466 93.6616   5
  -4  -4  -1 406.710 67.0794   6
  -4   4  -1 318.641 88.6926   6
   4   4   2 133.491 33.1878   4
  -4   4  -2 167.487 78.4038   7
   4  -4   2 66.8302 76.9651   5
   4   4   2 111.611 59.8611   3
  -4   4  -2 73.1231 60.6370   6
  -4  -4  -2 54.0888 28.1134   6
   4  -4   3 158.141 71.3677   5
   4   4   3 258.529 31.5253   4
   4   4   3 238.801 92.3615   3
  -4   4  -3 375.591 100.922   6
  -4  -4  -3 205.391 53.8606   6
   4   4   4 481.233 125.224   3
  -4   4  -4 605.538 131.370   6
  -4  -4  -4 599.223 99.6738   6
   4  -4   4 799.499 158.712   5
  -4   4  -5 1713.81 215.756   6
  -4  -4  -5 1530.39 174.388   6
   4   4   5 1888.63 254.790   3
   4  -4   5 1409.35 224.256   5
  -4   4  -6 2290.11 265.286   6
  -4  -4  -6 2465.67 233.407   6
   4   4   6 2365.01 283.883   3
   4  -4   6 2121.53 273.782   5
   4   4   7-63.3661 83.6621   3
  -4   4  -7-11.1135 70.3932   6
  -4  -4  -7 60.8977 65.7685   6
   4  -4   7 115.496 121.541   5
   4   4   8 1761.99 261.697   3
  -4  -4  -8 1838.20 234.160   6
  -4   4  -8 1518.00 234.941   6
  -4  -4  -9 2218.13 263.589   6
  -4   4  -9 1498.58 238.300   6
  -4   4 -10 119.107 78.5794   6
  -4  -4 -10 27.0842 66.8545   6
  -4   4 -11 1419.58 260.467   6
  -4  -4 -11 1392.43 226.730   6
  -4   4 -12 1976.75 320.243   6
  -4  -4 -12 1519.27 252.105   6
  -4   4 -13 586.284 183.692   6
  -4  -4 -13 883.965 198.307   6
  -4  -4 -14 149.694 136.213   6
  -4  -5  16 954.440 238.935   5
   4  -5 -15 127.176 150.866   2
  -4   5  15 125.278 108.096   1
  -4  -5  15-13.2688 140.891   5
  -4   5  14 868.574 216.412   1
   4  -5 -14 700.977 169.432   2
  -4  -5  14 577.983 169.891   5
   4  -5 -13-136.847 126.515   2
  -4   5  13 221.912 149.164   1
  -4  -5  13 211.076 142.499   5
  -4  -5  12 41.7888 96.4283   5
   4  -5 -12 128.773 127.976   2
  -4   5  12 56.9697 84.6626   1
   4   5 -12-15.3402 56.5542   6
  -4  -5  11 279.209 115.201   5
   4   5 -11 553.031 168.464   4
   4  -5 -11 445.990 149.685   2
   4   5 -11 477.177 164.616   3
   4   5 -11 527.341 132.170   6
  -4   5  11 393.274 124.699   1
   4   5 -10 4291.89 416.348   4
   4   5 -10 4490.74 439.338   3
   4   5 -10 4445.76 331.405   6
  -4   5  10 4255.91 415.964   1
   4  -5 -10 4324.26 419.813   2
  -4  -5  10 4788.41 423.141   5
  -4  -5   9 59.5137 104.816   5
   4   5  -9 35.1291 72.0947   4
   4  -5  -9 188.408 120.996   2
   4   5  -9 182.739 106.719   3
   4   5  -9 38.4139 60.9022   6
  -4   5   9 103.641 113.199   1
   4   5  -8 8737.89 557.727   4
   4   5  -8 8374.05 572.365   3
   4   5  -8 8577.13 405.975   6
   4  -5  -8 8112.02 567.671   2
   4   5  -7 18930.0 832.057   4
   4   5  -7 18416.0 885.361   3
  -4   5   7 19441.6 649.751   3
   4   5  -7 17808.4 602.062   6
   4  -5  -7 16608.0 837.364   2
   4   5  -6 485.856 121.792   4
   4  -5  -6 475.249 136.388   2
  -4   5   6 433.032 85.7757   3
   4   5  -6 343.799 61.4514   6
   4   5  -6 208.386 99.3072   3
   4   5  -5 1974.25 220.851   4
  -4   5   5 2082.25 189.980   3
   4  -5  -5 2223.96 268.677   2
   4   5  -5 2124.39 273.357   3
   4   5  -4 3971.72 303.414   4
   4   5  -4 4720.26 405.713   3
  -4   5   4 4379.89 282.859   3
   4  -5  -4 4541.32 381.616   2
   4   5  -3 168.065 78.6405   4
  -4   5   3 118.724 59.1125   3
   4  -5  -3 130.137 80.7196   2
   4   5  -3 163.999 76.8198   3
   4   5  -2 84.5077 65.3454   3
   4   5  -2 106.698 47.1467   4
   4  -5  -2 85.3062 67.1521   2
   4   5  -1 11352.8 456.370   4
   4   5  -1 10132.6 610.904   3
   4  -5  -1 10351.7 556.799   2
   4   5   0 7179.56 315.820   4
   4   5   0 6640.05 480.323   3
   4  -5   0 6438.13 419.230   2
   4  -5   0 6679.33 450.160   5
   4   5   1 2476.27 159.724   1
   4   5   1 1921.36 259.308   3
   4  -5   1 2448.66 243.910   2
   4  -5   1 2483.54 270.412   5
   4  -5   2 1209.18 195.681   5
   4   5   2 1009.55 185.532   3
  -4   5  -2 934.895 148.260   6
   4  -5   2 987.681 153.303   2
  -4   5  -3 8518.42 474.053   6
   4   5   3 8409.69 556.357   3
   4  -5   3 8392.56 454.762   2
   4  -5   3 8378.68 548.916   5
   4  -5   4 165.842 99.6949   5
   4   5   4 44.0311 81.7574   3
  -4   5  -4 215.276 91.8454   6
   4  -5   4 77.6158 48.2352   2
  -4   5  -5 3860.22 328.471   6
   4   5   5 3647.91 378.462   3
   4  -5   5 3401.85 259.673   2
   4  -5   5 3837.97 384.071   5
   4   5   6 502.187 172.823   3
  -4   5  -6 410.376 111.156   6
   4  -5   6 520.806 180.337   5
   4   5   7 107.826 95.2741   3
  -4   5  -7 78.0716 74.0862   6
   4   5   8 2000.10 297.612   3
  -4   5  -8 1875.14 269.780   6
   4  -5   8 2304.36 337.560   5
   4   5   9 725.572 197.731   3
  -4   5  -9 526.035 136.708   6
   4  -5   9 724.892 204.549   5
   4   5  10 903.963 210.028   3
  -4   5 -10 851.615 185.506   6
   4   5  11 448.351 171.598   3
  -4   5 -11 723.506 206.056   6
  -4   5 -12-83.2728 140.446   6
  -4  -6  14 247.048 107.304   5
  -4  -6  13 56.7620 127.778   5
  -4   6  13-3.41411 76.4088   1
  -4   6  12 680.992 185.661   1
  -4  -6  12 896.349 225.991   5
   4  -6 -12 848.778 191.690   2
  -4  -6  11 987.065 223.097   5
   4  -6 -11 1432.05 253.878   2
   4   6 -11 1347.20 270.242   3
  -4  -6  10 108.394 97.3618   5
   4  -6 -10 8.98213 81.8578   2
   4   6 -10 151.728 148.264   3
  -4  -6   9 313.516 131.072   5
   4  -6  -9 446.486 173.240   2
   4   6  -9 454.297 168.434   3
   4  -6  -8 347.691 128.262   2
   4   6  -8 303.173 114.047   3
   4  -6  -7 142.568 105.321   2
   4   6  -7 15.6447 63.3191   3
   4  -6  -6 102.461 110.140   2
   4   6  -6 13.8679 87.0928   3
  -4   6   5 2562.37 238.067   3
   4  -6  -5 2420.20 317.164   2
   4   6  -5 1994.82 289.978   3
  -4   6   4 2014.05 222.629   3
   4   6  -4 2338.15 313.674   3
   4  -6  -4 2391.54 303.600   2
   4  -6  -3 772.310 197.471   2
  -4   6   3 439.525 114.482   3
   4   6  -3 503.143 161.477   3
   4  -6  -2-11.6115 62.3130   2
  -4   6   2 23.9217 60.4375   3
   4   6  -2 41.3295 73.4746   3
   4   6  -1 9989.72 649.962   3
   4  -6  -1 10374.3 603.744   2
   4   6   0 4039.26 413.885   3
   4  -6   0 3833.58 348.966   2
   4  -6   0 4178.36 389.848   5
   4   6   1 74.6070 89.6334   3
   4  -6   1 47.2635 95.6341   5
   4  -6   1 173.870 88.6099   2
   4  -6   2 719.155 177.872   5
   4   6   2 717.532 175.236   3
   4  -6   2 904.207 168.006   2
   4  -6   3 1415.07 244.360   5
   4   6   3 1304.33 234.757   3
   4  -6   3 1363.38 191.542   2
  -4   6  -3 1255.67 175.251   6
   4  -6   4 1378.41 240.748   5
   4   6   4 1121.69 227.892   3
  -4   6  -4 1265.17 187.050   6
   4   6   5 549.844 168.752   3
  -4   6  -5 312.364 93.2215   6
   4  -6   5 344.246 131.256   5
   4   6   6 36.5774 80.7840   3
  -4   6  -6 77.6340 74.8872   6
   4  -6   6 39.2153 96.3445   5
   4   6   7 564.106 196.362   3
   4  -6   7 463.200 147.013   5
   4   6   8 2197.22 333.246   3
   4  -6   8 1485.16 289.905   5
   4   6   9 130.787 103.523   3
   4  -6   9 586.991 227.687   5
   4   6  10-4.63545 118.810   3
  -4  -7  10 251.358 156.659   5
  -4  -7   9 397.279 149.847   5
   4  -7  -9 177.326 116.352   2
   4   7  -9 374.906 148.069   3
   4  -7  -8-55.4144 98.2397   2
   4   7  -8 141.727 101.229   3
   4  -7  -7 1333.75 267.096   2
   4   7  -7 1183.19 252.821   3
   4  -7  -6 489.233 154.111   2
   4   7  -6 306.300 121.749   3
   4  -7  -5 178.182 120.138   2
   4   7  -5-49.1304 123.988   3
   4  -7  -4 264.046 142.482   2
   4   7  -4-136.752 127.519   3
   4  -7  -3 134.152 82.7936   2
   4   7  -3 302.424 123.685   3
   4  -7  -2 571.588 163.894   2
   4   7  -2 442.596 184.490   3
   4  -7  -1 538.938 142.794   2
   4   7  -1 548.063 193.494   3
   4  -7   0 1817.30 284.038   5
   4  -7   0 1518.26 238.289   2
   4   7   0 1839.26 291.034   3
   4   7   1 515.367 151.166   3
   4  -7   1 341.420 114.271   2
   4  -7   1 90.7638 81.7074   5
   4   7   2 579.213 192.050   3
   4  -7   2 412.779 122.776   5
   4  -7   3 32.3561 80.6868   5
   4   7   3 179.946 171.992   3
   4  -7   4 1571.63 282.382   5
   4   7   4 1637.89 293.131   3
   4  -7   5-40.8176 85.9868   5
   4   7   5-2.42112 117.688   3
   4   7   6 129.545 126.149   3
   4  -7   6 239.517 153.259   5
   4   7   7-34.6907 94.9228   3
   4  -8  -5 124.729 114.255   2
   4  -8  -4 241.687 160.388   2
   4  -8  -3 160.452 125.825   2
   4  -8  -2 303.819 160.641   2
   4  -8  -1 6.83539 97.4174   5
   4  -8  -1-64.7281 78.3095   2
   4  -8   0 536.908 194.808   5
   4  -8   1-139.512 136.913   5
   5   0 -20-303.138 173.274   4
   5   0 -19 820.665 208.497   4
  -5   0  19 711.391 228.353   1
   5   0 -18-177.573 137.289   4
  -5   0  18 67.8894 73.8353   1
   5   0 -17 508.602 170.126   4
   5   0 -16-81.4292 101.761   4
  -5   0  16-40.4160 70.7214   1
  -5   0  15 37688.6 1167.07   7
   5   0 -15 36176.2 1185.08   2
   5   0 -15 39635.1 1400.15   4
  -5   0  15 38900.0 1421.57   1
   5   0 -14-121.592 105.432   4
  -5   0  14 23.6828 63.2185   7
   5   0 -14 8.98873 54.4296   2
  -5   0  14 69.0288 74.3910   1
  -5   0  13 518.386 111.351   7
  -5   0  13 883.776 173.804   1
  -5   0  12 18.5572 43.1801   7
  -5   0  12 5.65291 64.1259   1
  -5   0  11 3357.65 271.062   7
  -5   0  11 2922.56 284.152   1
  -5   0  11 3592.79 243.406   3
  -5   0  10-15.1344 51.7008   7
  -5   0  10 17.2965 48.3177   1
  -5   0  10-18.3143 42.1405   3
  -5   0   9 1129.23 156.592   7
  -5   0   9 1116.54 115.082   3
  -5   0   9 924.944 144.420   1
  -5   0   8 7.49751 27.2878   3
  -5   0   8 40.0122 53.1492   1
  -5   0   8-17.9105 59.0677   7
   5   0  -7 37593.3 988.567   3
  -5   0   7 35551.0 975.336   3
  -5   0   6-1.55864 22.6434   3
   5   0  -6 14.3734 23.1558   3
   5   0  -5 79855.3 1996.08   1
   5   0  -5 82399.1 1846.76   3
  -5   0   5 83070.6 2487.16   7
   5   0  -4-27.5389 30.4799   3
   5   0  -4-23.9231 48.4351   1
  -5   0   3 1321.21 317.389   7
   5   0  -3 1024.60 104.840   3
  -5   0   2-205.190 181.126   7
  -5   0   1-325.574 277.196   7
  -5   0   1 258.582 75.1423   6
  -5   0   0 174.313 287.930   7
  -5   0   0 47.6960 63.1965   6
  -5   0  -1 154090. 4431.00   7
  -5   0  -1 162986. 3676.46   6
  -5   0  -2-287.759 273.415   7
  -5   0  -2 47.9068 43.1926   6
  -5   0  -3 27300.1 1350.78   7
  -5   0  -3 34495.3 1061.79   6
  -5   0  -4-15.0501 52.4124   6
  -5   0  -4 76.3476 111.391   7
  -5   0  -5 1616.86 219.588   7
  -5   0  -5 1540.10 203.657   6
  -5   0  -6 2.50464 49.3902   7
  -5   0  -6-29.5694 58.2794   6
  -5   0  -7 104.416 52.6992   7
  -5   0  -7-77.0165 86.3043   6
  -5   0  -8 34.1605 64.4712   6
  -5   0  -8-2.51485 36.1583   7
  -5   0  -9 22817.2 1008.12   6
  -5   0 -10 0.68280 88.8715   6
  -5   0 -11 974.006 211.152   6
  -5   0 -12 172.780 124.686   6
  -5   0 -13 169.761 105.279   6
   5  -1 -20 537.981 199.045   4
   5   1 -19 649.095 182.783   4
   5  -1 -19 997.843 226.935   4
   5   1 -18 296.289 171.002   4
   5  -1 -18 243.999 150.952   4
  -5   1  18 42.1237 119.730   1
   5   1 -17 130.746 112.798   4
   5  -1 -17-81.2562 74.0184   4
  -5   1  17 80.9363 84.9924   1
   5  -1 -16 197.323 81.2333   4
   5  -1 -16 305.398 120.633   2
   5   1 -16 183.204 123.055   4
  -5   1  16 238.326 132.778   1
  -5   1  15 715.746 129.380   7
   5   1 -15 1024.71 201.489   4
   5  -1 -15 979.655 183.707   4
   5  -1 -15 761.343 158.672   2
  -5   1  15 1120.92 222.000   1
  -5   1  14 1890.01 214.951   7
  -5  -1  14 1729.64 188.601   7
   5   1 -14 1887.62 261.633   4
   5  -1 -14 1667.07 215.058   2
   5   1 -14 2097.27 198.019   2
  -5   1  14 1745.46 256.525   1
  -5   1  13 4168.08 387.643   1
  -5  -1  13 5162.00 339.459   7
  -5   1  13 4681.99 336.531   7
   5   1 -13 5190.01 428.161   4
   5  -1 -13 4647.01 351.097   2
  -5  -1  13 5061.13 389.025   1
  -5   1  12 3789.33 351.921   1
  -5  -1  12 4709.81 330.594   7
  -5   1  12 3617.50 289.851   7
  -5  -1  12 3819.39 323.308   1
  -5   1  11 12263.3 568.329   7
  -5  -1  11 13056.3 692.468   7
  -5   1  11 12579.3 649.548   1
  -5   1  11 12501.0 449.669   3
   5  -1 -11 11682.7 423.203   5
  -5  -1  11 13302.4 606.702   1
  -5  -1  10 29911.0 994.166   1
  -5   1  10 28072.9 1044.56   1
  -5   1  10 28339.0 972.939   7
  -5   1  10 30653.6 802.111   3
   5  -1 -10 30874.4 775.817   5
  -5   1   9 10425.4 497.477   7
  -5  -1   9 8885.97 839.460   7
  -5  -1   9 9519.09 468.528   1
  -5   1   9 9975.57 525.382   1
  -5   1   9 10514.8 337.380   3
   5   1  -9 9388.84 446.210   3
  -5  -1   9 10915.2 407.754   5
   5  -1  -9 10848.1 314.626   5
  -5   1   8 6681.76 378.835   7
   5   1  -8 6804.04 339.380   3
  -5  -1   8 5621.85 323.359   1
  -5   1   8 6272.17 388.519   1
  -5  -1   8 6139.84 326.798   3
  -5   1   8 5908.74 204.830   3
  -5  -1   8 6395.95 276.429   5
  -5   1   7 811.787 134.110   1
  -5   1   7 1017.87 136.846   7
  -5  -1   7 976.317 120.549   3
  -5  -1   7 788.167 110.404   1
   5   1  -7 841.160 109.516   3
  -5  -1   7 859.778 88.4042   5
  -5   1   6 22114.0 763.580   7
   5   1  -6 22161.5 690.627   3
  -5  -1   6 20360.5 682.043   3
   5   1  -5 58530.2 1353.80   1
  -5   1   5 56390.7 1442.97   7
  -5  -1   5 57881.7 1360.95   3
  -5   1   4 14752.5 572.384   7
   5   1  -4 13235.9 535.170   6
   5   1  -4 16160.7 513.192   1
   5   1  -4 14688.3 510.018   3
   5  -1  -4 12597.6 366.114   3
  -5  -1   4 13000.7 488.841   3
   5   1  -3 22616.1 732.903   6
   5   1  -3 22762.3 711.747   3
  -5   1   3 22411.9 767.239   7
  -5   1   2 1057.36 143.874   7
   5   1  -2 1095.06 132.663   6
   5   1  -2 883.235 114.117   3
  -5   1   2 971.960 93.4069   5
  -5  -1   1 3501.94 237.426   6
  -5   1   1 3194.16 242.815   6
  -5   1   1 3490.62 253.374   7
   5   1  -1 3056.89 221.612   3
  -5   1   1 3171.76 193.251   5
   5   1  -1 3115.07 227.231   6
  -5   1   0 61604.1 1603.31   7
  -5  -1   0 59750.1 1584.01   6
  -5   1   0 62004.6 1551.25   5
  -5   1  -1 3173.48 229.199   7
  -5   1  -1 2860.71 237.885   6
  -5  -1  -1 3085.56 234.628   6
  -5   1  -1 3388.02 237.073   5
  -5   1  -2 1327.08 145.341   7
  -5  -1  -2 1127.53 145.456   6
  -5   1  -2 1148.19 153.869   6
  -5   1  -3 13883.4 519.565   7
  -5   1  -3 13708.1 607.293   6
  -5  -1  -3 13414.8 580.232   6
  -5   1  -4-2.92416 30.1452   7
  -5  -1  -4-1.54945 41.9960   6
  -5   1  -5 22468.4 712.574   7
  -5   1  -5 22702.0 896.153   6
  -5  -1  -5 24247.5 891.988   6
  -5   1  -6 833.620 105.945   7
  -5   1  -6 533.891 134.776   6
  -5  -1  -6 548.715 125.852   6
  -5   1  -7 33587.0 904.172   7
  -5   1  -7 33234.8 1213.69   6
  -5  -1  -7 31916.9 1166.17   6
  -5   1  -8 1497.67 123.214   7
  -5   1  -8 1573.13 245.997   6
  -5  -1  -8 1357.12 209.684   6
  -5   1  -9 2931.59 337.406   6
  -5  -1  -9 2768.69 318.227   6
  -5   1 -10 589.105 152.825   6
  -5  -1 -10 840.500 185.212   6
  -5   1 -11 799.267 189.932   6
  -5  -1 -11 465.443 165.031   6
  -5   1 -12 498.958 147.564   6
  -5  -1 -12 569.915 167.196   6
  -5   1 -13 298.666 138.881   6
  -5  -1 -13 44.9470 105.189   6
  -5  -1 -14-24.2315 123.190   6
  -5   2  18 264.813 128.495   1
   5   2 -18 253.894 150.807   4
  -5   2  17 923.790 241.247   1
   5   2 -17 1289.55 262.152   4
   5  -2 -17 894.202 188.927   2
   5  -2 -17 892.297 190.155   4
  -5   2  16 164.058 154.314   1
   5  -2 -16 195.782 106.125   4
   5  -2 -16-148.668 107.659   2
   5   2 -16-3.13805 108.936   4
  -5   2  15 2059.80 238.981   7
   5   2 -15 1945.99 289.683   4
   5  -2 -15 1732.08 248.003   2
  -5   2  15 2305.06 325.340   1
  -5   2  14-23.1955 82.6389   7
  -5   2  14 107.952 95.7927   1
   5   2 -14-115.354 92.9643   4
  -5  -2  14 128.374 98.0763   7
   5  -2 -14-89.4174 98.5720   2
  -5   2  13 2138.50 298.358   1
  -5   2  13 1528.67 208.247   7
   5   2 -13 1848.52 259.678   4
  -5  -2  13 1950.21 351.553   7
   5  -2 -13 2006.77 245.165   2
  -5   2  12 3782.33 318.319   7
  -5   2  12 4267.07 381.187   1
   5   2 -12 4106.51 376.105   4
  -5  -2  12 3476.82 579.390   7
   5  -2 -12 3632.60 327.578   2
  -5  -2  12 4227.57 318.821   5
  -5  -2  12 3239.20 285.410   1
  -5   2  11 209.576 100.680   7
  -5   2  11 341.660 119.565   1
  -5  -2  11 204.640 69.8562   1
  -5  -2  11 272.815 89.7052   5
  -5   2  10 1650.05 199.945   7
  -5  -2  10 1790.10 186.425   1
   5   2 -10 1845.09 213.346   3
  -5   2  10 1753.57 227.403   1
  -5   2  10 1761.86 96.7772   3
  -5  -2  10 1607.61 169.844   5
  -5   2   9 12890.6 598.424   7
  -5  -2   9 13970.0 537.139   1
   5   2  -9 12982.2 584.559   3
  -5   2   9 12956.6 639.549   1
  -5  -2   9 12135.4 512.452   5
  -5   2   8 1282.79 176.110   7
   5   2  -8 1379.66 168.089   3
  -5  -2   8 1448.06 142.038   1
  -5   2   8 1599.40 203.414   1
  -5  -2   8 1427.29 152.518   5
  -5   2   7 1124.80 158.829   7
   5   2  -7 1156.18 148.144   3
  -5   2   6 2523.16 235.775   7
   5   2  -6 2817.84 234.223   3
  -5   2   5 4880.12 331.646   7
   5   2  -5 5279.98 320.326   3
   5  -2  -5 4625.15 191.181   5
   5  -2  -4 353.548 52.9543   5
  -5   2   4 280.867 89.2069   7
   5   2  -4 118.102 54.5055   3
   5   2  -4 304.264 54.6655   1
   5   2  -4 303.070 73.8504   6
   5  -2  -4 275.863 31.4459   3
  -5   2   3 42543.1 1241.19   7
   5  -2  -3 41994.5 987.452   3
   5   2  -3 41118.1 1125.41   6
   5   2  -3 39337.3 1182.25   3
   5  -2  -3 42508.8 1045.52   5
   5   2  -2 203.642 77.4979   3
   5   2  -2 69.0318 50.4937   6
  -5   2   2 239.671 83.4892   7
   5  -2  -2 104.946 42.1839   5
  -5   2   1 54714.7 1521.96   7
  -5   2   1 59434.2 1549.58   6
   5   2  -1 55045.0 1437.24   6
   5   2  -1 56310.7 1536.16   3
   5  -2  -1 57755.6 1429.41   5
  -5  -2   1 54710.8 1438.08   6
  -5   2   0 5890.41 345.564   7
  -5  -2   0 5846.19 310.009   6
  -5   2   0 6109.84 358.782   6
   5   2   0 5873.16 316.467   6
   5   2   0 5934.94 356.005   3
   5  -2   0 5948.93 322.097   5
  -5   2  -1 83.6159 49.2479   7
   5   2   1-18.9973 49.1453   3
  -5   2  -1 182.660 79.6866   6
  -5  -2  -1 125.181 61.8645   6
  -5   2  -2 6344.28 354.629   7
  -5  -2  -2 6619.97 356.330   6
  -5   2  -2 6548.41 394.765   6
  -5   2  -3 4382.88 278.564   7
  -5   2  -3 5143.79 356.191   6
  -5  -2  -3 3855.12 276.757   6
  -5   2  -4 14488.1 554.744   7
  -5   2  -4 15142.0 676.914   6
  -5  -2  -4 14174.1 618.957   6
  -5   2  -5 1549.05 155.307   7
  -5  -2  -5 1697.40 202.607   6
  -5   2  -5 1721.12 214.674   6
  -5   2  -6 22860.1 956.665   6
  -5  -2  -6 24466.0 926.919   6
  -5   2  -6 24077.9 754.347   7
  -5   2  -7 21307.7 671.957   7
  -5   2  -7 20247.4 915.351   6
  -5  -2  -7 21137.0 877.949   6
  -5   2  -8 9052.94 593.263   6
  -5  -2  -8 9313.80 562.766   6
  -5  -2  -9 2127.49 279.399   6
  -5   2  -9 1991.25 284.645   6
  -5   2 -10 184.759 117.437   6
  -5  -2 -10 154.526 96.9376   6
  -5   2 -11 2025.88 311.653   6
  -5  -2 -11 2211.55 309.267   6
  -5   2 -12 3360.44 411.192   6
  -5  -2 -12 2924.82 370.729   6
  -5   2 -13-10.0335 134.440   6
  -5  -2 -13-16.8277 97.0548   6
  -5  -2 -14 237.323 157.027   6
   5  -3 -18-146.841 110.030   2
   5   3 -18 49.0336 112.489   6
   5   3 -17-18.5992 125.223   4
   5  -3 -17 231.494 133.455   2
  -5   3  17-148.112 113.815   1
   5   3 -17 63.2218 79.4142   6
  -5   3  16 2213.10 360.141   1
   5  -3 -16 1678.98 267.975   2
   5   3 -16 2491.72 352.018   4
  -5   3  15 2406.15 338.006   1
   5   3 -15 2010.43 304.903   4
  -5   3  15 2015.84 265.697   7
   5  -3 -15 1864.36 270.901   2
  -5   3  14 3765.02 355.871   7
   5   3 -14 3363.88 389.568   4
  -5   3  14 3497.74 403.286   1
   5  -3 -14 3202.68 352.951   2
  -5  -3  14 3676.41 353.253   5
  -5   3  13 5080.29 408.178   7
   5   3 -13 4996.60 454.013   4
  -5   3  13 5127.30 465.656   1
   5  -3 -13 5883.33 463.030   2
  -5  -3  13 4916.50 394.564   5
  -5  -3  13 5164.94 363.470   1
  -5   3  12 125.685 88.2653   7
   5   3 -12-31.1296 74.3490   4
   5  -3 -12-61.3377 87.6162   2
  -5   3  12 154.406 125.218   1
  -5  -3  12-56.9833 45.1726   1
  -5  -3  12-50.1716 55.4722   5
  -5  -3  11 622.203 132.860   5
  -5   3  11 705.938 165.053   1
  -5  -3  11 565.317 106.406   1
  -5   3  11 643.567 152.020   7
   5   3 -11 592.531 144.796   4
   5   3 -11 691.421 160.366   3
   5  -3 -11 389.358 114.494   2
  -5   3  10 4984.00 380.818   7
   5   3 -10 4308.52 376.320   4
  -5  -3  10 4425.44 280.349   1
   5   3 -10 4572.57 370.875   3
  -5   3  10 4474.71 391.124   1
   5  -3 -10 4114.80 360.493   2
  -5  -3  10 4890.81 343.869   5
  -5  -3   9 323.444 88.5795   5
   5   3  -9 321.973 106.443   4
  -5   3   9 329.997 102.685   7
   5   3  -9 360.676 110.558   3
  -5  -3   9 292.616 66.2135   1
  -5   3   9 441.429 123.747   1
  -5   3   8 1902.75 222.278   7
   5   3  -8 1853.99 219.766   3
  -5  -3   8 2106.13 156.941   1
  -5   3   8 2208.29 256.295   1
  -5   3   7 1215.73 175.476   7
   5   3  -7 1023.24 161.861   3
  -5   3   6 379.049 100.529   7
   5   3  -6 132.900 75.3783   3
  -5   3   5 385.821 100.912   7
   5   3  -5 246.794 79.7900   3
  -5   3   4 3233.96 283.780   7
   5   3  -4 3367.97 215.073   6
   5   3  -4 3307.14 284.778   3
   5  -3  -4 3239.41 155.162   3
   5  -3  -4 3031.79 203.587   5
   5   3  -3 28521.7 813.599   6
   5   3  -3 27801.3 682.569   1
  -5   3   3 28458.9 980.987   7
   5  -3  -3 27603.5 748.597   3
   5   3  -3 30760.9 1003.75   3
   5  -3  -3 27372.4 831.776   5
   5  -3  -2 72.4933 42.7958   5
   5   3  -2 50.9054 40.7373   3
   5   3  -2-12.0476 31.4922   6
   5  -3  -2-1.17158 27.9423   3
   5  -3  -1 600.956 101.616   5
  -5   3   1 501.421 112.218   7
   5   3  -1 575.446 119.882   3
   5   3  -1 499.297 83.7562   6
   5  -3  -1 521.669 89.4649   3
  -5   3   0 7050.43 412.664   7
  -5  -3   0 7922.48 356.449   6
  -5   3   0 7980.43 431.505   6
   5   3   0 7427.96 347.240   6
   5   3   0 7271.86 441.439   3
   5  -3   0 7346.73 396.574   5
  -5   3  -1 2723.15 245.987   7
  -5  -3  -1 2838.99 206.859   6
  -5   3  -1 2234.87 222.432   6
   5   3   1 2702.86 206.536   6
   5   3   1 2620.20 262.546   3
   5  -3   1 2591.37 233.202   5
  -5   3  -2 4332.83 307.805   7
  -5   3  -2 4615.35 337.316   6
  -5  -3  -2 4455.60 280.104   6
   5   3   2 4549.18 356.623   3
   5  -3   2 4915.69 348.027   5
  -5   3  -3 23274.7 847.179   7
  -5   3  -3 23970.4 917.302   6
  -5  -3  -3 26784.1 856.567   6
   5   3   3 26028.8 973.455   3
   5  -3   3 26572.5 964.218   5
  -5   3  -4 6971.52 450.912   6
  -5  -3  -4 6680.57 389.513   6
  -5   3  -4 6985.46 386.839   7
  -5   3  -5 132.039 68.0411   7
  -5   3  -5-59.7700 65.5807   6
  -5  -3  -5 113.061 66.9424   6
  -5   3  -6 38.8928 63.1490   7
  -5   3  -6 7.33790 81.0806   6
  -5  -3  -6-13.2510 56.0617   6
  -5   3  -7 2403.36 291.090   6
  -5  -3  -7 2232.94 260.373   6
  -5   3  -8 170.224 133.393   6
  -5  -3  -8 106.926 79.7563   6
  -5   3  -9 660.823 156.040   6
  -5  -3  -9 841.017 179.663   6
  -5   3 -10-97.8054 111.173   6
  -5  -3 -10 42.5442 101.490   6
  -5   3 -11 330.238 151.416   6
  -5  -3 -11 346.466 96.5176   6
  -5   3 -12 3465.57 430.616   6
  -5  -3 -12 3104.55 374.777   6
  -5  -3 -13 166.593 125.072   6
  -5  -3 -14 30.0130 115.428   6
   5   4 -18 241.328 122.730   6
   5  -4 -17 204.195 144.099   2
   5   4 -17 95.6437 130.117   6
   5   4 -16 71.8625 116.434   4
   5  -4 -16 135.126 94.6904   2
  -5   4  16 28.3549 84.8389   1
   5   4 -16-1.62297 99.7324   6
  -5  -4  16-1.95277 90.4760   5
   5   4 -15 924.881 236.448   4
   5  -4 -15 382.114 146.190   2
   5   4 -15 745.952 174.085   6
  -5   4  15 1154.88 258.717   1
  -5  -4  15 734.168 184.552   5
   5   4 -14-66.5826 100.296   4
   5  -4 -14 253.437 147.303   2
  -5  -4  14 184.302 111.379   5
  -5   4  14 211.364 132.762   1
  -5   4  13 325.299 118.627   7
  -5   4  13 78.3457 83.6031   1
   5   4 -13 359.568 137.692   4
   5  -4 -13 444.757 150.364   2
  -5  -4  13 437.557 152.077   5
  -5  -4  12 1133.31 202.763   5
   5   4 -12 934.347 210.396   4
  -5   4  12 1265.13 230.880   1
   5  -4 -12 1054.68 207.704   2
   5   4 -12 1070.39 197.284   3
  -5   4  12 931.454 191.997   7
  -5  -4  11 993.375 181.940   5
  -5   4  11 857.846 185.528   7
   5   4 -11 1092.06 208.609   4
   5  -4 -11 1160.00 211.930   2
   5   4 -11 1209.40 221.014   3
  -5   4  11 816.963 177.911   1
  -5   4  10 891.023 189.134   1
  -5  -4  10 1083.17 178.792   5
  -5   4  10 1247.57 213.758   7
   5   4 -10 898.457 188.613   4
   5  -4 -10 977.326 194.850   2
   5   4 -10 1140.53 203.600   3
  -5   4   9 5262.77 429.491   7
   5   4  -9 5964.09 448.304   4
   5   4  -9 4856.33 411.472   3
   5  -4  -9 5607.16 439.454   2
  -5   4   8 4255.82 378.490   7
   5   4  -8 4816.14 379.053   4
   5   4  -8 4818.86 395.257   3
   5  -4  -8 4469.90 383.889   2
  -5   4   7 13700.1 694.507   7
   5   4  -7 13328.0 646.239   4
   5   4  -7 13062.9 674.671   3
  -5   4   6 22473.2 937.642   7
   5   4  -6 24783.9 910.031   4
   5   4  -6 23525.8 957.566   3
   5  -4  -5 23.9685 26.8788   3
   5   4  -5 119.779 76.1763   4
   5   4  -5 43.6984 41.5279   6
  -5   4   5 0.50758 47.5077   7
   5   4  -5-48.8744 57.0472   3
  -5   4   4 74.5582 65.2190   7
   5  -4  -4 66.7227 33.2441   3
   5   4  -4 29.0702 29.2054   6
   5   4  -4 21.5951 79.7307   3
  -5   4   3 17643.3 781.486   7
   5   4  -3 17473.9 545.323   6
   5   4  -3 18694.3 806.276   3
   5  -4  -3 16946.6 582.290   3
   5  -4  -3 17653.9 674.188   5
  -5   4   2 4159.42 337.944   7
   5   4  -2 4213.14 217.174   6
   5  -4  -2 3618.72 246.596   3
   5   4  -2 4243.49 351.387   3
   5  -4  -2 4891.71 325.985   5
   5   4  -1 830.612 161.922   3
  -5   4   1 424.812 127.019   7
   5  -4  -1 557.075 115.974   5
   5   4  -1 577.222 76.9125   6
  -5   4   0 2002.09 236.795   7
   5   4   0 1884.79 226.152   3
  -5   4   0 1923.04 210.682   6
   5   4   0 1943.84 154.806   6
   5  -4   0 2076.92 225.620   5
   5  -4   1 919.210 151.644   5
  -5   4  -1 1099.99 178.638   7
   5   4   1 1247.57 199.906   3
  -5  -4  -1 1251.95 127.839   6
   5   4   1 1070.79 126.412   6
  -5   4  -1 1400.90 180.071   6
  -5   4  -2 1439.99 200.350   7
  -5  -4  -2 1479.62 149.190   6
   5   4   2 1242.68 197.220   3
   5   4   2 1126.69 141.042   6
  -5   4  -2 1423.63 185.206   6
   5  -4   2 1354.16 195.062   5
  -5   4  -3 778.882 148.254   7
   5   4   3 875.642 176.122   3
  -5   4  -3 483.902 123.132   6
  -5  -4  -3 717.742 113.588   6
   5  -4   3 946.138 176.287   5
  -5   4  -4 4598.06 350.118   7
  -5   4  -4 4922.22 380.871   6
  -5  -4  -4 4672.55 313.276   6
   5   4   4 5027.04 423.051   3
   5  -4   4 5387.95 422.894   5
   5   4   5 290.403 93.0426   3
  -5   4  -5 742.505 151.902   6
  -5  -4  -5 603.295 131.871   6
   5  -4   5 548.895 157.954   5
   5   4   6 338.207 119.563   3
  -5   4  -6 281.395 91.4017   6
  -5  -4  -6 306.281 91.9716   6
   5  -4   6 156.589 100.347   5
   5   4   7 294.004 140.425   3
  -5   4  -7 284.243 118.709   6
  -5  -4  -7 189.899 91.5740   6
   5   4   8 75.3059 80.5703   3
  -5   4  -8 371.775 137.319   6
  -5  -4  -8 321.156 119.088   6
  -5   4  -9 314.111 150.935   6
  -5  -4  -9 153.876 87.2592   6
  -5   4 -10-101.997 136.012   6
  -5  -4 -10 142.887 81.7728   6
  -5   4 -11 87.0659 108.825   6
  -5  -4 -11 74.6495 93.7976   6
  -5   4 -12 1926.63 332.491   6
  -5  -4 -12 1472.83 260.532   6
  -5  -4 -13-60.7048 96.7551   6
  -5  -5  17 196.345 137.080   5
  -5  -5  16-13.1656 101.535   5
   5  -5 -15 123.667 113.166   2
  -5   5  15-205.996 154.932   1
  -5  -5  15 264.260 159.043   5
   5   5 -14-27.1160 89.5352   4
   5  -5 -14-50.8935 171.403   2
  -5   5  14 209.385 162.289   1
  -5  -5  14-103.260 96.0321   5
  -5  -5  13 124.429 100.019   5
  -5   5  13 183.860 91.2086   1
   5   5 -13 287.318 163.461   4
   5  -5 -13 180.308 137.725   2
  -5  -5  12 172.406 110.137   5
   5   5 -12 249.785 133.764   4
  -5   5  12 403.185 167.036   1
   5  -5 -12 71.0583 102.067   2
   5   5 -12 57.3778 71.3261   3
   5   5 -11 3800.42 388.609   4
   5   5 -11 3351.22 389.395   3
   5  -5 -11 3023.77 364.003   2
  -5   5  11 3260.66 379.226   1
  -5  -5  11 3375.58 356.913   5
  -5  -5  10 885.724 190.138   5
   5   5 -10 484.090 155.185   4
   5  -5 -10 655.873 160.266   2
   5   5 -10 687.211 189.896   3
  -5   5   9 479.708 169.328   7
   5   5  -9 683.516 178.823   4
   5  -5  -9 448.167 164.826   2
   5   5  -9 408.353 158.131   3
  -5   5   8 298.503 130.049   7
   5   5  -8 302.034 117.877   4
   5  -5  -8 348.510 126.159   2
   5   5  -8 88.9363 87.2408   3
  -5   5   7 9451.24 625.001   7
   5   5  -7 11019.1 665.956   3
   5   5  -7 10004.5 583.823   4
   5  -5  -7 9935.94 620.815   2
  -5   5   6 3898.53 384.922   7
   5   5  -6 3787.61 335.476   4
   5   5  -6 3184.83 344.516   3
   5  -5  -6 3626.31 359.295   2
  -5   5   5 349.978 135.767   7
   5   5  -5 283.036 90.8119   4
   5  -5  -5 439.762 152.249   2
   5   5  -5 382.278 134.760   3
  -5   5   4 355.817 108.726   7
   5   5  -4 245.814 88.4721   4
   5  -5  -4 128.812 66.2430   2
   5   5  -4 134.835 67.5429   3
   5   5  -3 178.284 86.4444   3
  -5   5   3 40.8688 96.5504   7
   5   5  -3 101.445 53.7488   4
   5  -5  -3 172.537 90.3807   2
  -5   5   2 2329.18 282.002   7
   5   5  -2 2210.44 205.755   4
   5   5  -2 2026.93 274.885   3
   5  -5  -2 2089.51 241.226   5
   5  -5  -1-16.7751 50.4366   5
  -5   5   1 16.3835 53.3840   7
   5   5  -1-12.8493 42.4624   4
   5   5  -1 83.0230 93.0814   3
   5   5   0 2648.06 188.758   4
   5   5   0 2362.38 290.272   3
   5  -5   0 2074.87 254.117   5
   5   5   1 4323.58 395.357   3
   5  -5   1 4384.56 379.223   5
   5  -5   2 1146.86 201.277   5
   5   5   2 951.916 187.378   3
  -5   5  -2 1028.00 171.236   6
   5   5   3 586.436 154.039   3
  -5   5  -3 525.078 139.599   6
   5  -5   3 326.553 109.303   5
  -5   5  -4 3525.23 330.294   6
   5   5   4 4116.16 409.618   3
   5  -5   4 3655.15 374.587   5
   5   5   5 139.762 121.514   3
  -5   5  -5 196.897 68.4023   6
   5  -5   5 229.071 101.116   5
  -5   5  -6 3132.01 329.646   6
   5   5   6 3095.92 368.613   3
   5  -5   6 3004.81 365.090   5
   5   5   7 143.367 113.000   3
  -5   5  -7 105.135 99.7715   6
   5  -5   7 262.045 159.998   5
   5   5   8 1569.17 288.981   3
  -5   5  -8 1460.72 249.826   6
   5   5   9-55.3311 80.0059   3
  -5   5  -9-47.1869 100.625   6
   5   5  10 213.059 137.174   3
  -5   5 -10 22.0035 110.154   6
  -5   5 -11 3.18555 108.754   6
  -5  -6  14 473.079 174.764   5
  -5  -6  13 183.287 116.962   5
  -5  -6  12 179.753 120.896   5
   5  -6 -12 81.7432 113.937   2
   5   6 -12 82.9829 109.955   3
  -5  -6  11 100.603 93.1980   5
   5  -6 -11 276.288 151.804   2
   5   6 -11 308.848 191.377   3
  -5  -6  10 35.8226 110.386   5
   5  -6 -10 101.431 122.601   2
   5   6 -10-28.0379 98.5951   3
   5   6  -9 118.017 71.2534   4
   5  -6  -9 228.971 106.960   2
   5   6  -9 291.241 140.834   3
   5   6  -8 238.603 125.126   4
   5  -6  -8 332.891 135.537   2
   5   6  -8 117.428 96.0691   3
   5   6  -7-10.8982 73.9285   4
   5  -6  -7 207.406 120.872   2
   5   6  -6 1987.74 263.490   4
   5  -6  -6 2481.16 332.558   2
   5   6  -6 2210.47 315.103   3
   5   6  -5 59.1219 69.6553   4
   5  -6  -5 97.2039 133.238   2
   5   6  -5 203.350 108.121   3
   5   6  -4 3946.90 328.532   4
   5   6  -4 3762.74 403.738   3
   5  -6  -4 4161.23 396.209   2
   5   6  -3 609.971 121.836   4
   5  -6  -3 838.694 184.502   2
   5   6  -3 842.549 194.682   3
   5  -6  -2 1713.36 240.339   5
   5  -6  -2 1987.07 267.337   2
   5   6  -2 1668.06 264.832   3
   5   6  -1 2395.58 333.960   3
   5  -6  -1 2021.46 263.266   2
   5  -6  -1 2211.99 281.511   5
   5   6   0 8125.89 606.813   3
   5  -6   0 7618.78 517.482   2
   5  -6   0 7727.65 545.453   5
   5   6   1 3689.01 397.147   3
   5  -6   1 3982.46 359.331   2
   5  -6   1 4516.04 414.477   5
   5  -6   2 1958.67 284.862   5
   5   6   2 2317.94 307.052   3
   5  -6   2 2428.32 277.346   2
   5   6   3 2120.33 308.659   3
  -5   6  -3 2826.84 291.616   6
   5  -6   3 2520.80 274.957   2
   5  -6   3 2677.60 329.231   5
   5   6   4-53.9604 69.7960   3
  -5   6  -4-3.41635 80.9785   6
   5  -6   4 71.4397 80.7295   5
   5   6   5 81.0103 125.973   3
  -5   6  -5 97.8993 93.9817   6
   5  -6   5-9.03255 97.0912   5
   5   6   6 109.910 74.5579   3
  -5   6  -6-76.1727 88.2379   6
   5  -6   6 94.2829 100.117   5
   5   6   7-58.2707 114.467   3
  -5   6  -7-91.3925 115.676   6
   5  -6   7-45.1341 140.949   5
   5   6   8 688.958 204.267   3
   5  -6   8 574.482 168.184   5
  -5  -7  10 674.515 187.096   5
   5  -7  -9 1831.54 312.713   2
   5   7  -9 1702.40 315.566   3
   5  -7  -8 364.918 171.962   2
   5   7  -8-31.4042 112.330   3
   5  -7  -7 78.3506 111.655   2
   5   7  -7 119.995 125.680   3
   5  -7  -6 383.224 154.060   2
   5   7  -6 256.117 135.698   3
   5  -7  -5 324.993 126.619   2
   5   7  -5 152.340 103.168   3
   5  -7  -4 295.103 135.415   2
   5   7  -4 256.187 130.642   3
   5  -7  -3 2160.79 308.212   2
   5   7  -3 1928.63 321.755   3
   5  -7  -2 1577.48 273.554   5
   5  -7  -2 1548.74 246.652   2
   5   7  -2 1501.81 272.480   3
   5  -7  -1 291.268 137.817   5
   5  -7  -1 191.534 108.212   2
   5   7  -1 167.463 144.610   3
   5   7   0 2301.00 344.278   3
   5  -7   0 2765.25 323.177   2
   5  -7   0 2752.74 363.801   5
   5   7   1 650.304 190.034   3
   5  -7   1 664.594 205.078   5
   5  -7   1 408.310 132.272   2
   5  -7   2 415.719 144.296   5
   5   7   2 895.827 220.990   3
   5  -7   3 1319.27 271.097   5
   5   7   3 1406.95 282.546   3
   5   7   4 1778.68 303.370   3
   5  -7   4 2292.97 350.956   5
   5  -7   5 3607.81 443.015   5
   5  -8  -4 240.812 144.139   2
   5  -8  -3-11.1996 91.2643   2
   5  -8  -3-68.5990 87.4304   5
   5  -8  -2 200.073 112.229   5
   5  -8  -2 189.178 103.809   2
   5  -8  -1 63.0239 109.689   5
   5  -8  -1-39.9795 139.034   2
   5  -8   0 38.1296 111.639   5
   5  -8   1 791.312 215.294   5
   6   0 -20 290.155 147.394   4
  -6   0  19 200.397 125.405   1
   6   0 -19-44.9273 94.3738   4
   6   0 -18 1206.69 241.178   4
  -6   0  18 1881.82 306.991   1
   6   0 -17 180.076 114.034   4
  -6   0  17 81.1072 93.2129   1
  -6   0  16 1720.06 280.244   1
   6   0 -16 1327.46 239.252   4
   6   0 -16 1679.61 212.220   2
  -6   0  15-90.4853 79.9577   1
  -6   0  15 129.555 84.5532   7
   6   0 -15-36.2057 54.9034   2
  -6   0  14-14.4727 49.2333   7
  -6   0  14 39.0319 73.3039   1
  -6   0  13 32.7888 61.3398   7
  -6   0  13 14.4090 76.2855   1
  -6   0  12 51120.3 1521.00   7
  -6   0  12 52436.3 1611.96   1
  -6   0  11 13.6592 42.4332   3
  -6   0  11 68.7233 72.2659   7
  -6   0  11-31.0664 72.4952   1
  -6   0  10 11438.0 572.870   7
  -6   0  10 10863.3 565.772   1
  -6   0   9 44.4867 36.1177   3
  -6   0   9-85.0406 60.5993   7
  -6   0   9 74.2381 56.6889   1
  -6   0   8 16557.9 699.279   7
   6   0  -8 14767.0 477.239   3
  -6   0   7 24.4829 25.6423   3
   6   0  -7 40.5849 27.8828   3
  -6   0   6 20399.9 900.709   7
   6   0  -6 17821.9 552.608   3
  -6   0   5 656.234 267.424   7
   6   0  -5 6.72459 26.9340   3
  -6   0   4 5735.73 588.540   7
   6   0  -4 6835.15 305.482   3
  -6   0   3-573.015 321.437   7
   6   0  -3 29.7747 40.8186   3
  -6   0   2 193395. 5195.01   7
  -6   0   1 1426.33 476.018   7
  -6   0   1 55.7988 51.4031   6
  -6   0   0 10193.3 817.125   7
  -6   0   0 11716.4 532.419   6
  -6   0  -1-14.7502 123.611   7
  -6   0  -1 88.3568 53.3709   6
  -6   0  -2 6242.55 578.634   7
  -6   0  -2 8173.79 452.491   6
  -6   0  -3-86.4226 143.752   7
  -6   0  -3 75.0354 60.1274   6
  -6   0  -4-2.44739 104.368   7
  -6   0  -4 130.382 89.8712   6
  -6   0  -5-171.898 99.2747   7
  -6   0  -5-83.4384 58.0072   6
  -6   0  -6 7126.02 383.681   7
  -6   0  -6 6319.58 460.208   6
  -6   0  -7 18.7124 46.6670   7
  -6   0  -7 76.2379 87.8548   6
  -6   0  -8 3352.88 358.545   6
  -6   0  -9-98.1553 93.7371   6
  -6   0 -10 1502.44 266.350   6
  -6   0 -11-43.7571 110.078   6
  -6   0 -12 580.979 185.635   6
   6  -1 -20 102.739 118.233   4
   6   1 -19-87.7018 129.837   4
   6  -1 -19-152.189 129.966   4
  -6  -1  19 211.519 150.995   1
  -6   1  18 883.938 207.731   1
   6   1 -18 429.457 151.586   4
   6  -1 -18 771.485 206.514   4
  -6  -1  18 400.810 156.422   1
  -6  -1  17 1436.40 253.098   1
   6   1 -17 1739.08 282.432   4
  -6   1  17 932.305 222.882   1
   6  -1 -17 1544.83 225.525   2
   6  -1 -17 1423.33 242.224   4
   6   1 -16 248.116 135.380   4
  -6   1  16 457.583 159.960   1
  -6  -1  16 244.784 126.521   1
   6  -1 -16 216.866 108.278   2
  -6   1  15 352.369 112.248   7
  -6  -1  15 236.862 85.2614   7
   6   1 -15 453.333 156.102   4
  -6   1  15 274.347 108.447   1
  -6  -1  15 189.398 84.4295   1
   6  -1 -15 253.826 98.9609   2
  -6   1  14 4452.67 358.143   7
  -6  -1  14 4327.16 385.412   1
  -6  -1  14 4465.96 345.639   7
  -6   1  14 4939.19 435.769   1
   6  -1 -14 3908.59 342.907   2
  -6   1  13 3276.97 302.342   7
  -6  -1  13 3773.30 326.051   7
  -6   1  13 3170.49 340.612   1
  -6  -1  13 3141.38 311.294   1
  -6   1  12 3218.84 290.938   7
  -6  -1  12 3332.83 320.553   7
  -6  -1  12 2837.44 280.920   1
  -6   1  12 2630.51 299.457   1
  -6   1  11 5291.30 374.230   7
  -6  -1  11 6054.40 527.787   7
  -6  -1  11 4419.85 334.877   1
  -6   1  11 4988.10 393.824   1
  -6   1  11 4887.42 226.790   3
  -6   1  10 4045.58 321.215   7
  -6  -1  10 3871.19 515.932   7
   6   1 -10 4867.16 302.810   3
  -6  -1  10 4537.92 318.998   1
  -6   1  10 4545.64 355.447   1
  -6   1  10 3383.04 165.483   3
  -6  -1  10 4580.59 241.185   5
  -6   1   9 1136.57 167.176   7
  -6  -1   9 1019.36 286.321   7
  -6  -1   9 1110.50 154.202   1
  -6   1   9 1161.00 75.6929   3
   6   1  -9 942.143 127.549   3
  -6  -1   9 1166.62 108.113   5
  -6   1   9 1284.13 182.499   1
  -6   1   8 6853.29 414.804   7
   6   1  -8 7233.84 361.138   3
  -6  -1   8 6829.14 277.467   5
  -6   1   7 802.870 136.443   7
  -6  -1   7 684.739 104.374   3
   6   1  -7 848.282 118.447   3
  -6   1   6 5945.74 376.302   7
   6  -1  -6 5544.88 184.695   3
  -6  -1   6 6200.92 322.693   3
  -6   1   5 4197.08 308.457   7
   6   1  -5 4650.16 270.098   1
   6   1  -5 4030.74 251.422   3
  -6   1   4 28468.3 944.489   7
   6   1  -4 30176.9 861.178   3
   6  -1  -4 26062.4 708.328   3
   6   1  -4 27622.9 850.339   1
  -6   1   3 46756.1 1340.07   7
   6   1  -3 45071.3 1246.77   3
  -6   1   3 45003.1 1097.67   5
  -6   1   2 4738.93 320.119   7
   6   1  -2 4410.67 284.888   3
  -6   1   2 4414.68 236.431   5
  -6   1   1 20759.4 764.652   7
  -6   1   1 21112.7 795.275   6
  -6  -1   1 20983.6 751.217   6
  -6   1   1 21206.7 679.756   5
  -6   1   0 43.5913 60.3551   7
  -6   1   0 32.7707 54.0721   6
  -6  -1   0-3.03568 48.4196   6
  -6   1   0-24.5627 46.8534   5
  -6   1  -1 15.4058 46.2300   7
  -6   1  -1-36.2810 59.1724   6
  -6  -1  -1 85.2123 63.1955   6
  -6   1  -2 30929.5 986.689   7
  -6   1  -2 31790.6 1068.93   6
  -6  -1  -2 32637.2 1049.57   6
  -6   1  -3 64.1846 45.2274   7
  -6   1  -3 51.3021 56.9019   6
  -6  -1  -3 118.662 54.1504   6
  -6   1  -4 174.962 67.3130   7
  -6   1  -4 102.408 58.2157   6
  -6  -1  -4 155.653 95.7413   6
  -6   1  -5 344.405 80.9154   7
  -6   1  -5 287.312 107.689   6
  -6  -1  -5 374.058 106.357   6
  -6   1  -6 3992.18 263.063   7
  -6   1  -6 4136.55 375.533   6
  -6  -1  -6 4145.48 364.599   6
  -6   1  -7 2120.31 179.881   7
  -6  -1  -7 2415.64 288.262   6
  -6   1  -7 2146.77 282.046   6
  -6  -1  -8 193.709 397.067   7
  -6   1  -8 706.067 180.115   6
  -6  -1  -8 1234.93 226.216   6
  -6   1  -9 239.406 139.535   6
  -6  -1  -9 257.139 150.488   6
  -6   1 -10 12981.0 796.516   6
  -6  -1 -10 11950.1 753.546   6
  -6   1 -11-9.21030 96.3957   6
  -6  -1 -11 143.875 121.756   6
  -6   1 -12 435.860 190.367   6
  -6  -1 -12 241.736 131.383   6
  -6  -1 -13-140.504 154.315   6
  -6  -2  19-181.735 133.392   1
   6  -2 -18 247.079 132.341   4
   6  -2 -18 224.461 125.993   2
  -6   2  18 586.417 178.259   1
  -6  -2  18 412.017 140.454   1
   6   2 -17 358.526 150.874   4
   6  -2 -17 223.849 83.5978   4
   6  -2 -17 111.984 81.3807   2
  -6   2  17 60.9751 78.4772   1
  -6  -2  17 247.019 118.255   1
  -6  -2  16 188.109 104.824   1
  -6   2  16 203.665 107.398   7
   6   2 -16 55.6338 79.8699   4
  -6   2  16 49.7701 125.908   1
   6  -2 -16 143.186 102.612   2
  -6  -2  15 233.716 117.428   1
  -6   2  15 96.0603 60.5911   7
   6   2 -15 358.368 170.069   4
  -6  -2  15-33.5348 78.7384   7
  -6   2  15 165.725 131.738   1
   6  -2 -15 74.8469 90.5182   2
  -6   2  14 261.427 90.5089   7
  -6  -2  14 357.587 114.616   1
   6   2 -14 358.515 153.770   4
  -6  -2  14 656.369 206.510   7
  -6   2  14 534.522 154.332   1
   6  -2 -14 204.344 110.094   2
  -6   2  13 7814.31 500.987   7
  -6  -2  13 6979.09 774.727   7
  -6  -2  13 7857.51 480.226   1
   6   2 -13 9286.75 612.077   4
  -6   2  13 7749.53 554.447   1
   6  -2 -13 8310.90 531.132   2
  -6   2  12 63.1252 54.2219   7
  -6  -2  12 483.064 358.745   7
  -6   2  12 254.572 131.237   1
  -6  -2  12 397.640 117.488   1
  -6  -2  12 110.923 52.9034   5
  -6   2  11 7128.82 459.291   7
   6   2 -11 6547.34 431.726   3
  -6  -2  11 7706.71 421.471   1
  -6   2  11 7139.92 503.095   1
  -6  -2  11 7557.37 393.741   5
  -6  -2  10-11.0289 34.3194   5
  -6   2  10-44.0050 76.0432   7
  -6   2  10-78.8450 77.7919   1
  -6  -2  10-4.58729 51.0609   1
   6   2 -10 37.2693 57.6089   3
   6  -2 -10 3.23842 20.9173   5
  -6   2   9 1156.33 184.659   7
  -6  -2   9 1218.68 148.013   1
   6   2  -9 943.441 151.081   3
  -6  -2   9 961.295 127.390   5
  -6   2   9 1044.02 185.410   1
  -6   2   8 348.119 100.787   7
   6   2  -8 267.633 84.3381   3
  -6   2   7 647.405 130.034   7
   6   2  -7 645.709 116.340   3
  -6   2   6 93.0027 70.7446   7
   6  -2  -6 56.8316 22.5206   5
   6   2  -6 112.153 59.6150   3
   6   2  -5 246.948 68.6913   3
  -6   2   5 349.870 88.9333   7
   6   2  -5 323.569 71.8718   1
  -6   2   4 11436.7 555.547   7
   6  -2  -4 10274.2 324.343   3
   6   2  -4 11209.8 511.066   3
   6   2  -4 11592.6 427.042   1
  -6   2   3 3984.13 306.083   7
   6   2  -3 4000.13 293.167   3
  -6   2   2 12973.7 588.753   7
   6   2  -2 12326.3 567.253   3
  -6   2   1 336.028 93.5799   7
   6   2  -1 334.601 96.5141   3
  -6  -2   1 268.190 70.6161   6
  -6   2   1 305.856 85.1781   6
  -6   2   0 4995.42 342.047   7
  -6  -2   0 5718.15 334.842   6
  -6   2   0 4807.38 346.739   6
   6   2   0 5365.28 361.953   3
  -6   2  -1 427.782 104.138   7
  -6   2  -1 403.183 96.7056   6
  -6  -2  -1 693.879 119.151   6
  -6   2  -2 2126.95 211.907   7
  -6   2  -2 2518.49 254.891   6
  -6  -2  -2 2085.92 210.878   6
  -6   2  -3 23289.2 824.185   7
  -6   2  -3 25524.6 954.026   6
  -6  -2  -3 23430.9 870.704   6
  -6   2  -4 3650.20 270.909   7
  -6   2  -4 3130.60 311.253   6
  -6  -2  -4 3320.43 294.805   6
  -6   2  -5 2949.97 237.928   7
  -6   2  -5 2867.74 307.893   6
  -6  -2  -5 2761.01 280.533   6
  -6   2  -6 10447.6 624.242   6
  -6  -2  -6 9973.00 579.531   6
  -6   2  -6 10811.1 476.721   7
  -6   2  -7 74.7490 46.1381   7
  -6   2  -7-33.8711 107.924   6
  -6  -2  -7 211.265 94.8532   6
  -6   2  -8 1574.54 257.326   6
  -6  -2  -8 1193.08 208.431   6
  -6   2  -9 792.103 197.135   6
  -6  -2  -9 813.872 183.530   6
  -6   2 -10 5223.15 501.763   6
  -6  -2 -10 5142.55 471.942   6
  -6   2 -11 753.033 199.310   6
  -6  -2 -11 751.466 182.753   6
  -6   2 -12-90.0877 120.182   6
  -6  -2 -12-101.504 134.197   6
  -6  -2 -13 453.330 180.113   6
   6  -3 -18 319.371 141.579   2
   6   3 -17 1244.55 263.703   4
   6  -3 -17 1558.49 274.093   2
  -6   3  17 1189.21 269.065   1
  -6   3  16 471.648 127.375   7
   6   3 -16 299.087 126.958   4
   6  -3 -16 482.479 169.362   2
  -6   3  16 410.907 144.214   1
   6   3 -15 196.098 136.770   4
   6  -3 -15 131.208 115.380   2
  -6   3  15 119.516 68.5627   7
  -6   3  15 245.413 109.201   1
  -6   3  14 85.4256 70.2034   1
  -6   3  14-38.9519 70.2610   7
   6   3 -14 159.843 138.983   4
  -6  -3  14 89.7949 74.3291   1
   6  -3 -14 21.3719 111.470   2
  -6  -3  14 54.8470 82.4663   5
  -6   3  13 4187.76 378.536   7
  -6  -3  13 4199.87 321.908   1
   6   3 -13 3973.79 406.834   4
  -6   3  13 3653.95 399.696   1
   6  -3 -13 3229.83 350.873   2
  -6  -3  13 4137.20 341.302   5
  -6  -3  12 298.519 94.6765   5
  -6   3  12 364.213 126.344   7
   6   3 -12 392.457 153.280   4
   6   3 -12 614.283 153.735   3
  -6   3  12 245.592 125.399   1
   6  -3 -12 279.679 128.930   2
  -6  -3  12 325.816 89.8477   1
  -6  -3  11 656.011 129.965   5
  -6   3  11 659.864 152.945   7
   6   3 -11 673.594 170.062   4
  -6  -3  11 557.345 108.327   1
  -6   3  11 566.568 148.401   1
   6   3 -11 523.394 138.638   3
  -6  -3  10 36.2510 48.5331   5
  -6   3  10 53.0013 47.5047   7
  -6   3  10 199.408 100.873   1
  -6  -3  10 144.729 64.2563   1
   6   3 -10 161.099 95.4546   3
  -6   3   9 2597.16 280.400   7
   6   3  -9 2728.19 284.882   3
  -6   3   8 9361.31 546.870   7
   6   3  -8 9446.86 532.701   3
  -6   3   7 1728.11 229.463   7
   6   3  -7 1870.47 231.456   3
  -6   3   6 1509.89 200.161   7
   6   3  -6 1329.85 187.092   3
   6  -3  -6 1458.82 125.249   5
  -6   3   5 6671.34 441.487   7
   6   3  -5 7120.90 440.782   3
   6  -3  -5 6726.76 307.555   5
  -6   3   4 5241.62 386.634   7
   6   3  -4 5319.41 234.386   1
   6  -3  -4 5954.05 228.151   3
   6   3  -4 5608.81 385.142   3
   6  -3  -4 5391.94 284.825   5
  -6   3   3 3309.70 298.834   7
   6  -3  -3 3244.77 190.589   3
   6   3  -3 3340.74 291.544   3
   6  -3  -3 3334.86 228.358   5
  -6   3   2 19260.2 779.565   7
   6  -3  -2 18774.3 614.018   3
   6   3  -2 17933.0 759.403   3
   6  -3  -2 17600.0 652.743   5
  -6   3   1 1737.52 212.021   7
   6   3  -1 1412.90 198.284   3
   6  -3  -1 1510.53 155.114   3
   6  -3  -1 1740.41 184.797   5
  -6   3   0 276.105 89.2467   7
   6   3   0 277.041 94.4767   3
  -6  -3   0 447.567 91.7779   6
  -6   3   0 305.879 98.6938   6
   6  -3   0 424.299 107.289   5
  -6   3  -1 5788.01 384.630   7
  -6  -3  -1 5938.46 344.089   6
  -6   3  -1 5332.53 381.936   6
   6   3   1 5856.16 419.446   3
   6  -3   1 5996.54 388.755   5
  -6   3  -2 2507.83 242.642   7
  -6   3  -2 2069.27 237.668   6
  -6  -3  -2 2406.30 223.431   6
   6   3   2 3070.57 307.520   3
  -6   3  -3 1762.19 230.592   6
  -6  -3  -3 1569.51 183.959   6
  -6   3  -3 1674.21 199.347   7
   6   3   3 1768.47 238.730   3
  -6   3  -4 5011.80 343.594   7
  -6   3  -4 5560.41 422.859   6
  -6  -3  -4 5562.46 375.797   6
  -6   3  -5 6840.64 402.436   7
  -6   3  -5 7190.72 501.748   6
  -6  -3  -5 7126.84 451.036   6
  -6   3  -6 45.2553 46.2857   7
  -6   3  -6 199.649 114.284   6
  -6  -3  -6 113.022 95.1326   6
  -6   3  -7 2218.18 308.315   6
  -6  -3  -7 1957.42 253.520   6
  -6   3  -8 262.644 133.059   6
  -6  -3  -8 246.641 100.007   6
  -6   3  -9 57.1976 111.810   6
  -6  -3  -9 1.84991 85.7643   6
  -6   3 -10 1097.94 231.434   6
  -6  -3 -10 1104.97 225.291   6
  -6   3 -11 2102.31 335.222   6
  -6  -3 -11 1580.02 270.706   6
  -6  -3 -12 365.918 153.450   6
  -6  -3 -13 6.76943 122.746   6
   6   4 -18-51.4957 84.1190   6
   6  -4 -17 1050.78 210.772   2
   6   4 -17 1368.24 272.999   6
   6   4 -16 278.498 141.231   4
  -6   4  16 385.752 166.784   1
   6  -4 -16 135.870 118.252   2
  -6   4  15 338.106 117.910   7
   6   4 -15 289.540 142.867   4
   6  -4 -15 571.520 191.334   2
  -6   4  15 482.669 173.843   1
  -6  -4  15 199.984 109.945   5
   6   4 -14 331.855 150.202   4
   6  -4 -14 511.095 182.185   2
  -6   4  14 660.832 185.573   7
  -6   4  14 458.522 136.919   1
  -6  -4  14 625.283 160.462   5
  -6  -4  13 426.027 136.656   5
  -6   4  13 343.542 143.287   7
   6   4 -13 340.565 136.986   4
  -6   4  13 196.826 82.8099   1
   6  -4 -13 420.347 146.978   2
   6   4 -13 353.896 117.882   3
  -6  -4  12 233.084 81.0391   5
  -6   4  12 199.199 121.979   7
   6   4 -12 212.541 134.412   4
   6  -4 -12-25.8782 105.561   2
   6   4 -12 251.159 131.335   3
  -6   4  12 163.758 144.193   1
  -6   4  11 1903.05 271.227   7
   6   4 -11 1577.06 246.508   4
   6   4 -11 1744.40 261.688   3
   6  -4 -11 1724.35 259.821   2
  -6  -4  11 1865.78 236.595   5
  -6  -4  10 479.878 122.817   5
  -6   4  10 770.384 171.995   7
   6   4 -10 648.196 160.024   4
   6   4 -10 608.926 150.430   3
   6  -4 -10 737.091 180.227   2
  -6   4   9 576.109 152.083   7
   6   4  -9 662.926 165.160   4
   6   4  -9 660.797 151.213   3
  -6   4   8 712.442 165.292   7
   6   4  -8 476.536 132.733   4
   6   4  -8 310.749 124.749   3
  -6   4   7 1403.08 213.360   7
   6   4  -7 1391.44 213.633   3
  -6   4   6 109.438 85.9686   7
   6   4  -6-35.5887 84.2657   3
  -6   4   5 5005.29 413.521   7
   6   4  -5 5811.64 426.681   3
   6  -4  -5 5616.45 329.626   5
   6   4  -4 824.587 175.995   3
   6  -4  -4 781.473 127.999   5
  -6   4   4 850.869 173.635   7
   6   4  -4 754.589 107.795   6
   6  -4  -3 633.602 114.982   5
   6   4  -3 501.024 130.448   3
  -6   4   3 588.520 150.198   7
   6   4  -3 604.365 95.9220   6
   6  -4  -2 156.092 65.8695   5
  -6   4   2-21.3844 66.0544   7
   6   4  -2-30.0520 78.4121   3
   6   4  -2 163.422 55.2883   6
   6   4  -1 10.1311 67.0258   3
  -6   4   1 8.36015 58.7720   7
   6  -4  -1-1.36380 56.8225   5
  -6   4   0 1427.07 210.689   7
  -6   4   0 1658.73 210.372   6
   6   4   0 2191.09 269.488   3
   6  -4   0 1800.37 220.401   5
  -6   4  -1 31326.6 1154.49   7
  -6  -4  -1 34681.3 1018.95   6
  -6   4  -1 33234.0 1174.84   6
   6   4   1 34016.6 1253.59   3
   6  -4   1 33940.4 1170.09   5
  -6   4  -2 26507.6 1001.84   7
  -6  -4  -2 25805.9 862.518   6
  -6   4  -2 24935.2 997.909   6
   6   4   2 28283.9 1118.82   3
   6  -4   2 27240.9 1033.15   5
  -6   4  -3 3042.37 296.293   7
  -6   4  -3 3154.57 310.581   6
  -6  -4  -3 2917.12 252.106   6
   6   4   3 3651.98 368.214   3
   6  -4   3 3058.85 321.954   5
  -6   4  -4 32.5737 54.2361   7
  -6   4  -4 72.5529 89.8418   6
  -6  -4  -4 154.811 74.6792   6
   6  -4   4 80.6159 80.0454   5
  -6   4  -5-32.2187 52.0514   7
   6   4   5 103.840 109.062   3
  -6   4  -5 75.9435 91.6838   6
  -6  -4  -5 50.5118 59.1747   6
   6   4   6 553.785 150.564   3
  -6   4  -6 388.685 130.519   6
  -6  -4  -6 468.028 134.715   6
   6   4   7 526.887 164.233   3
  -6   4  -7 248.337 108.005   6
  -6  -4  -7 339.435 107.942   6
   6   4   8 227.383 133.049   3
  -6   4  -8 158.149 106.321   6
  -6  -4  -8 307.014 133.521   6
  -6   4  -9 1859.47 294.080   6
  -6  -4  -9 1204.06 220.327   6
  -6   4 -10 7.18257 86.1800   6
  -6  -4 -10 55.3421 92.4551   6
  -6   4 -11 1258.14 278.845   6
  -6  -4 -11 899.041 222.378   6
  -6  -5  15 486.567 148.917   5
   6   5 -14-46.3645 83.5197   4
   6  -5 -14 40.6066 83.4273   2
  -6   5  14-234.765 169.315   1
  -6  -5  14 47.8352 106.047   5
  -6  -5  13-70.7592 87.2053   5
   6   5 -13 21.6299 87.0772   4
   6  -5 -13-33.9823 114.336   2
  -6  -5  12 19.9519 76.0136   5
  -6   5  12-85.8121 113.469   7
   6   5 -12-97.1951 92.3877   4
   6  -5 -12 155.979 148.857   2
   6   5 -12 214.745 137.034   3
  -6  -5  11-96.6466 103.875   5
  -6   5  11 126.221 106.323   7
   6   5 -11 29.9686 69.5387   4
   6  -5 -11 59.0832 107.448   2
   6   5 -11-4.27734 83.2841   3
  -6   5  10 441.014 152.478   7
   6   5 -10 443.925 150.289   4
   6  -5 -10 394.919 148.850   2
   6   5 -10 779.428 202.798   3
  -6   5   9 1440.93 256.544   7
   6   5  -9 1251.21 216.968   4
   6  -5  -9 1157.35 215.572   2
   6   5  -9 1275.39 230.973   3
   6   5  -8 917.537 190.272   4
  -6   5   8 623.656 170.364   7
   6  -5  -8 1011.59 205.931   2
   6   5  -8 874.104 202.574   3
  -6   5   7 1136.59 221.192   7
   6   5  -7 868.074 174.538   4
   6  -5  -7 831.459 198.290   2
   6   5  -7 1205.37 227.204   3
  -6   5   6 1020.20 206.152   7
   6   5  -6 1247.55 199.786   4
   6  -5  -6 1467.61 247.327   2
   6   5  -6 1074.22 214.802   3
  -6   5   5 3304.66 367.715   7
   6   5  -5 3128.08 291.479   4
   6   5  -5 3169.47 354.049   3
  -6   5   4 3386.83 364.911   7
   6   5  -4 3194.01 349.197   3
   6   5  -4 2994.26 272.981   4
   6  -5  -4 3372.97 294.704   5
  -6   5   3 3813.90 377.939   7
   6   5  -3 3140.31 269.737   4
   6   5  -3 3072.56 347.139   3
   6  -5  -3 3431.27 305.843   5
  -6   5   2 6033.75 489.096   7
   6   5  -2 6751.52 383.844   4
   6   5  -2 6534.52 513.668   3
   6  -5  -2 6800.92 441.464   5
  -6   5   1 3063.04 342.128   7
   6   5  -1 2909.79 233.255   4
   6   5  -1 2899.53 335.539   3
   6  -5  -1 2863.00 297.609   5
   6  -5   0-24.5093 69.1841   5
   6   5   0 165.098 98.6016   3
  -6   5   0 86.7007 78.1679   7
  -6   5  -1 1166.82 207.893   7
   6   5   1 1476.66 254.590   3
   6  -5   1 958.006 181.197   5
  -6   5  -2 1715.37 237.045   7
   6   5   2 1568.65 249.998   3
  -6   5  -2 1535.05 225.815   6
   6  -5   2 1603.95 243.153   5
   6   5   3 161.048 95.8882   3
  -6   5  -3 206.274 106.489   6
   6  -5   3 99.2798 83.6315   5
   6   5   4 1538.93 266.028   3
  -6   5  -4 1349.28 210.861   6
   6  -5   4 1596.18 257.265   5
   6   5   5 2285.79 329.229   3
  -6   5  -5 1403.02 229.786   6
   6  -5   5 1850.37 281.737   5
   6   5   6 357.674 138.662   3
  -6   5  -6 421.486 149.143   6
   6   5   7 938.152 215.868   3
  -6   5  -7 806.506 189.320   6
   6   5   8 839.979 229.596   3
  -6   5  -8 670.169 202.829   6
  -6   5  -9 425.540 159.428   6
  -6   5 -10 841.449 219.969   6
  -6  -6  14 378.674 178.752   5
  -6  -6  13 432.135 174.532   5
   6   6 -13 825.443 214.396   4
  -6  -6  12-73.5753 122.954   5
   6   6 -12-48.5648 97.9409   4
   6  -6 -12-3.26000 92.1078   2
   6   6 -12 163.685 140.591   3
  -6  -6  11 1211.92 225.817   5
   6   6 -11 1226.73 246.638   4
   6  -6 -11 1541.13 288.309   2
   6   6 -11 1114.48 225.325   3
   6   6 -10 184.338 125.906   4
   6   6 -10 326.941 154.386   3
   6   6  -9 327.375 138.919   4
   6  -6  -9 330.028 161.490   2
   6   6  -9 396.110 163.336   3
   6   6  -8 94.0440 86.3752   4
   6  -6  -8 9.73055 122.818   2
   6   6  -8-109.434 71.8367   3
   6   6  -7 340.306 122.516   4
   6  -6  -7 269.643 126.320   2
   6   6  -7 106.775 117.777   3
   6   6  -6 403.856 122.539   4
   6  -6  -6 657.384 172.687   2
   6   6  -6 330.261 161.554   3
   6   6  -5 2667.80 281.191   4
   6   6  -5 2917.10 368.788   3
   6  -6  -5 2647.92 329.951   2
   6  -6  -4 90.2211 88.8070   5
   6   6  -4 156.826 87.1275   4
   6  -6  -4 76.9083 76.2336   2
   6   6  -4 62.9480 101.024   3
   6  -6  -3 1690.64 236.886   5
   6  -6  -3 1852.39 264.988   2
   6   6  -3 1723.99 272.457   3
   6   6  -2-100.983 118.714   3
   6  -6  -2-82.1522 97.5651   5
   6  -6  -2 174.006 98.2827   2
   6  -6  -1 133.853 96.7717   5
   6   6  -1 168.703 102.589   3
   6  -6  -1 156.191 74.8326   2
   6  -6   0-78.7480 97.2101   5
   6   6   0-37.6086 85.3002   3
   6  -6   0 35.0920 61.3105   2
   6   6   1 3881.90 426.476   3
   6  -6   1 4469.01 392.814   2
   6  -6   1 4056.17 396.637   5
   6   6   2 892.219 210.613   3
   6  -6   2 763.705 162.932   2
   6  -6   2 937.450 199.948   5
   6   6   3 1882.14 313.708   3
  -6   6  -3 1876.58 251.998   6
   6  -6   3 2046.79 303.215   5
   6   6   4 1636.30 277.386   3
  -6   6  -4 2144.25 297.066   6
   6  -6   4 1456.66 260.174   5
   6   6   5 1185.62 234.550   3
  -6   6  -5 1300.73 229.435   6
   6  -6   5 1438.30 262.474   5
   6   6   6 2477.21 367.766   3
  -6   6  -6 2586.32 333.862   6
   6  -6   6 2738.64 378.146   5
  -6   6  -7 948.353 213.533   6
   6  -6   7 1102.74 271.448   5
   6  -7  -8 228.777 143.518   2
   6  -7  -7 75.7754 91.0124   2
   6   7  -7 130.476 94.2619   3
   6  -7  -6 285.287 163.717   2
   6   7  -6-212.353 137.405   3
   6  -7  -5 896.152 200.924   2
   6   7  -5 1062.37 252.394   3
   6  -7  -4 205.331 105.705   5
   6  -7  -4 18.1491 118.390   2
   6   7  -4 39.3736 97.7419   3
   6  -7  -3 846.309 202.557   5
   6  -7  -3 791.368 208.346   2
   6   7  -3 885.765 240.551   3
   6  -7  -2 294.349 110.317   5
   6  -7  -2 478.536 135.811   2
   6  -7  -1 13.2149 104.722   5
   6  -7  -1 52.3218 81.0241   2
   6   7  -1-140.035 104.403   3
   6   7   0 322.905 147.555   3
   6  -7   0 367.221 158.980   5
   6  -7   0 140.768 87.6700   2
   6  -7   1 33.7488 79.2177   5
   6   7   1 76.6778 144.726   3
   6   7   2-24.7917 101.274   3
   6  -7   2-43.9254 119.411   5
   6  -7   3 467.224 172.753   5
   6  -7   4-95.2878 142.816   5
   6  -8  -3 443.428 169.640   2
   6  -8  -2 218.708 153.417   5
   6  -8  -2 127.620 100.349   2
   6  -8  -1 71.5530 92.3156   5
   6  -8   0 228.899 121.697   5
   7   0 -19 320.471 171.290   4
  -7   0  19 141.026 119.087   1
   7   0 -18-100.795 109.657   4
  -7   0  18-71.8502 100.386   1
   7   0 -17 1466.27 252.987   4
  -7   0  17 1425.04 265.476   1
  -7   0  16 17.1746 64.2740   7
  -7   0  16-134.633 109.240   1
  -7   0  15 1082.07 184.042   7
  -7   0  15 1199.51 213.685   1
  -7   0  14-88.0488 67.1897   7
  -7   0  14 116.180 109.654   1
  -7   0  13 10172.8 566.635   7
  -7   0  13 9824.32 596.656   1
  -7   0  12 140.692 79.3666   7
  -7   0  12 32.0996 57.6897   1
  -7   0  11 283.026 118.522   7
  -7   0  11 234.945 101.026   1
  -7   0  10 109.032 61.9951   7
  -7   0  10-23.4853 43.1157   3
   7   0  -9 21399.3 672.324   3
  -7   0   9 22685.6 681.133   3
  -7   0   8 302.762 144.568   7
   7   0  -8-18.4173 28.5372   3
  -7   0   7 3357.87 340.237   7
   7   0  -7 3066.60 194.814   3
   7   0  -6-9.55672 26.5101   3
  -7   0   6 45.9020 129.929   7
  -7   0   5 16094.3 923.836   7
   7   0  -5 18522.8 594.435   3
   7   0  -4 9.53321 31.0782   3
  -7   0   4-128.932 151.063   7
  -7   0   3 3675.90 468.776   7
   7   0  -3 3834.77 248.478   3
  -7   0   2 52.2223 147.835   7
  -7   0   1 4377.29 503.030   7
  -7   0   1 4960.96 358.991   6
  -7   0   0-131.302 127.987   7
  -7   0   0-27.6744 51.6623   6
  -7   0  -1 30820.2 1449.43   7
  -7   0  -1 33289.9 1124.39   6
  -7   0  -2-57.2738 120.140   7
  -7   0  -2-111.339 65.7170   6
  -7   0  -3 22795.6 1021.62   7
  -7   0  -3 26055.6 982.702   6
  -7   0  -4-15.0143 87.3680   7
  -7   0  -4 72.7355 72.6916   6
  -7   0  -5 2036.98 224.880   7
  -7   0  -5 2167.01 274.442   6
  -7   0  -6 61.8923 93.5573   7
  -7   0  -6 179.282 111.820   6
  -7   0  -7 323.794 86.4716   7
  -7   0  -7 486.201 140.461   6
  -7   0  -8-202.075 89.7580   6
  -7   0  -9 2870.57 368.941   6
  -7   0 -10 209.864 148.025   6
  -7   0 -11 213.926 153.348   6
   7  -1 -20 503.832 184.760   4
   7  -1 -19-66.6255 137.055   4
  -7  -1  19 200.080 150.345   1
   7   1 -18 167.744 123.674   4
   7  -1 -18 118.946 105.140   4
  -7  -1  18 8.88419 89.1808   1
  -7   1  18-45.5032 90.5901   1
   7   1 -17 461.501 170.893   4
  -7  -1  17 375.134 148.226   1
   7  -1 -17 644.523 167.686   2
  -7   1  17 434.715 153.304   1
  -7   1  16 477.463 130.218   7
   7   1 -16 773.905 196.735   4
  -7  -1  16 528.734 129.444   1
   7  -1 -16 370.732 149.010   2
  -7   1  16 708.504 195.032   1
  -7   1  15 1444.84 218.705   7
  -7  -1  15 1186.94 184.727   7
  -7  -1  15 1386.50 221.531   1
  -7   1  15 1439.20 250.349   1
  -7   1  14 1718.18 259.596   1
  -7   1  14 1393.83 218.173   7
  -7  -1  14 1539.09 220.984   7
  -7  -1  14 1505.76 227.383   1
  -7   1  13 185.778 95.8348   7
  -7  -1  13 432.931 120.874   1
  -7  -1  13 435.118 134.219   7
  -7   1  13 336.404 115.899   1
  -7   1  12 448.133 137.395   1
  -7   1  12 222.689 95.9367   7
  -7  -1  12 230.442 96.2234   7
  -7  -1  12 298.836 89.0303   1
  -7   1  11 3476.67 318.235   7
  -7  -1  11 4052.56 461.415   7
   7   1 -11 3105.34 254.244   3
  -7  -1  11 3801.04 313.736   1
  -7   1  11 3301.35 326.431   1
  -7   1  10 8747.59 519.118   7
  -7  -1  10 8856.23 830.086   7
   7   1 -10 9033.17 439.511   3
  -7  -1  10 9296.12 345.184   5
  -7   1   9 22841.3 907.050   7
   7   1  -9 25542.0 807.856   3
  -7  -1   9 22831.1 634.832   5
  -7   1   8 6073.53 414.124   7
  -7  -1   8 6623.21 850.146   7
   7   1  -8 6012.32 338.764   3
  -7  -1   8 6297.73 254.246   5
  -7   1   7 10211.5 539.512   7
   7  -1  -7 8972.68 271.057   3
   7   1  -7 9398.36 428.781   3
  -7   1   6 7498.33 463.368   7
   7  -1  -6 8427.06 281.455   3
   7   1  -6 7074.47 384.973   3
   7   1  -5-6.83350 40.2772   3
   7  -1  -5 62.2529 32.2466   3
  -7   1   5 85.2965 69.8967   7
  -7   1   4 270.768 50.6699   5
   7   1  -4 340.984 87.0193   3
  -7   1   4 387.707 113.043   7
   7  -1  -4 275.775 59.4667   3
  -7   1   3 2556.63 248.619   7
   7   1  -3 2208.48 207.300   3
  -7   1   3 2337.80 163.977   5
  -7   1   2-9.24704 31.7201   5
  -7   1   2-35.4061 75.9802   7
   7   1  -2-28.1636 47.4624   3
  -7   1   1 13959.9 629.517   7
  -7  -1   1 14570.3 630.414   6
  -7   1   1 14442.9 550.781   5
  -7  -1   0 7028.46 431.196   6
  -7   1   0 6589.84 440.359   6
  -7   1  -1-76.4149 51.1237   7
  -7   1  -1 87.0027 80.4976   6
  -7  -1  -1 46.6222 63.9215   6
  -7   1  -2 1550.36 184.264   7
  -7  -1  -2 1580.92 202.388   6
  -7   1  -2 1396.28 198.505   6
  -7   1  -3 364.769 95.5693   7
  -7   1  -3 501.181 138.621   6
  -7  -1  -3 466.621 121.031   6
  -7   1  -4 266.210 85.4512   7
  -7   1  -4 382.301 100.456   6
  -7  -1  -4 368.369 102.659   6
  -7   1  -5-10.1790 36.4430   7
  -7   1  -5 62.4187 81.7800   6
  -7  -1  -5 155.647 87.7801   6
  -7   1  -6 1568.37 173.969   7
  -7   1  -6 1973.25 286.084   6
  -7  -1  -6 1668.40 248.454   6
  -7  -1  -7 4072.25 628.133   7
  -7   1  -7 3523.38 380.756   6
  -7  -1  -7 3964.69 389.417   6
  -7   1  -8 542.139 176.573   6
  -7  -1  -8 186.237 109.307   6
  -7   1  -9 238.362 131.628   6
  -7  -1  -9 5.77989 114.131   6
  -7   1 -10 141.204 130.004   6
  -7  -1 -10 264.615 114.936   6
  -7   1 -11 1016.96 280.731   6
  -7  -1 -11 1051.93 257.417   6
   7  -2 -19 155.832 101.918   4
   7   2 -18 1114.70 262.149   4
   7  -2 -18 632.345 185.382   4
   7  -2 -18 725.364 168.232   2
  -7  -2  18 876.580 206.901   1
  -7   2  17 131.384 103.206   1
   7   2 -17 128.898 142.997   4
  -7  -2  17 106.564 90.1652   1
   7  -2 -17-124.937 133.772   2
  -7   2  16 1204.43 245.562   1
  -7   2  16 1298.68 209.249   7
   7   2 -16 962.421 216.224   4
  -7  -2  16 1436.31 234.354   1
   7  -2 -16 1068.92 207.222   2
  -7   2  15 1461.94 218.012   7
   7   2 -15 1549.23 266.845   4
  -7   2  15 1468.04 244.616   1
  -7  -2  15 1614.19 265.546   7
   7  -2 -15 1589.37 242.690   2
  -7  -2  15 1518.98 230.663   1
  -7  -2  14 891.683 160.409   1
  -7   2  14 683.067 151.035   7
  -7  -2  14 956.739 233.233   7
  -7   2  14 1000.87 202.841   1
  -7   2  13 747.831 178.956   1
  -7   2  13 890.265 176.983   7
  -7  -2  13 1043.82 327.407   7
  -7  -2  13 839.066 153.174   1
  -7  -2  13 884.264 141.198   5
  -7   2  12 2301.21 279.128   7
   7   2 -12 2521.64 268.133   3
  -7  -2  12 2297.51 240.137   1
  -7   2  12 2368.62 300.029   1
  -7  -2  12 2328.51 211.568   5
  -7   2  11 433.599 125.225   7
   7   2 -11 456.436 117.926   3
  -7  -2  11 366.752 85.8362   5
  -7  -2  10 86.8607 57.1905   5
  -7   2  10 70.6086 86.9370   7
   7   2 -10 143.474 87.8935   3
  -7   2   9 512.574 128.328   7
  -7  -2   9 424.760 82.5120   5
   7   2  -9 510.441 120.299   3
  -7   2   8 8995.03 534.088   7
   7   2  -8 8676.99 474.226   3
  -7   2   7 1959.70 243.405   7
   7   2  -7 2060.23 216.023   3
  -7   2   6 5461.11 398.390   7
   7   2  -6 5714.69 364.235   3
   7   2  -6 5193.60 304.765   1
  -7   2   5 3825.68 333.032   7
   7  -2  -5 4530.93 166.224   3
   7   2  -5 3995.34 255.816   1
   7   2  -5 4101.01 304.225   3
   7  -2  -5 4244.18 161.909   3
  -7   2   4 8659.52 504.146   7
   7   2  -4 8954.55 472.927   3
   7   2  -4 8223.19 395.855   1
  -7   2   3 3360.60 297.326   7
   7   2  -3 3721.88 300.514   3
  -7   2   2 102.845 51.4012   7
   7   2  -2 190.622 100.847   3
  -7   2   1 1579.45 199.790   7
  -7  -2   1 1757.70 197.190   6
  -7   2   1 2280.24 247.183   6
   7   2  -1 1991.88 222.800   3
  -7   2   0 4397.80 335.599   7
  -7  -2   0 4557.66 327.764   6
  -7   2   0 3858.34 330.582   6
   7   2   0 4442.03 347.879   3
  -7   2  -1 3090.86 281.437   7
  -7   2  -1 3465.35 314.577   6
  -7  -2  -1 3400.23 282.849   6
   7   2   1 3187.69 303.809   3
  -7   2  -2 1102.42 162.833   7
  -7   2  -2 867.361 160.018   6
  -7  -2  -2 864.420 156.191   6
  -7   2  -3 12266.8 579.463   7
  -7   2  -3 11442.9 635.398   6
  -7  -2  -3 11728.8 594.201   6
  -7   2  -4 48.1363 45.7340   7
  -7   2  -4 123.343 83.7431   6
  -7  -2  -4 95.8628 73.1471   6
  -7   2  -5-5.51929 53.7278   7
  -7   2  -5 57.7871 69.2857   6
  -7  -2  -5 6.93889 88.8846   6
  -7   2  -6 788.626 131.263   7
  -7   2  -6 935.692 197.077   6
  -7  -2  -6 760.033 175.480   6
  -7   2  -7 20.9327 108.436   6
  -7  -2  -7-8.80829 68.0772   6
  -7   2  -8 7554.82 588.320   6
  -7  -2  -8 7171.83 544.603   6
  -7   2  -9 522.876 178.770   6
  -7  -2  -9 331.543 130.460   6
  -7   2 -10 1780.89 312.609   6
  -7  -2 -10 1469.62 275.596   6
  -7  -2 -11 579.937 175.791   6
   7  -3 -19 497.987 146.471   2
   7  -3 -18 574.104 190.598   2
   7   3 -17-126.649 145.504   4
   7  -3 -17-160.777 122.550   2
  -7   3  16 586.269 166.776   7
   7   3 -16 1089.98 269.495   4
   7  -3 -16 672.879 177.929   2
  -7   3  16 664.257 180.340   1
  -7   3  15 341.258 114.223   7
   7   3 -15 911.883 213.888   4
  -7  -3  15 586.789 367.241   7
   7  -3 -15 524.767 136.857   2
  -7   3  15 571.725 175.841   1
  -7   3  14 147.668 89.2575   7
   7   3 -14-68.5238 114.386   4
  -7   3  14-59.0294 91.8730   1
   7  -3 -14-8.53994 88.9771   2
  -7   3  13 515.164 147.529   7
   7   3 -13 418.537 161.328   4
  -7   3  13 427.449 154.098   1
   7   3 -13 584.296 177.735   3
   7  -3 -13 296.459 115.095   2
  -7  -3  13 380.826 103.541   5
  -7   3  12 2448.92 294.847   7
   7   3 -12 3001.14 322.162   3
  -7  -3  12 2559.66 257.252   5
  -7  -3  11 35.1535 63.9678   5
  -7   3  11 85.8901 85.5096   7
   7   3 -11 147.225 103.733   3
   7   3 -10 2973.73 308.457   3
  -7  -3  10 3202.11 270.229   5
  -7   3   9 266.156 124.585   7
   7   3  -9 258.606 95.9340   3
  -7   3   8 3817.01 353.080   7
   7   3  -8 4206.22 348.216   3
   7  -3  -8 3942.27 177.145   5
  -7   3   7 1323.93 207.044   7
   7  -3  -7 1035.33 93.9748   5
   7   3  -7 1189.02 183.797   3
  -7   3   6 55.8142 78.9342   7
   7  -3  -6 108.209 42.1583   5
   7   3  -6 47.5026 59.4571   3
   7   3  -5 1490.46 203.451   3
  -7   3   5 1258.27 197.815   7
   7  -3  -5 1303.83 71.8569   3
   7  -3  -5 1316.89 130.791   5
   7   3  -5 1354.08 128.108   1
  -7   3   4 14287.1 698.372   7
   7   3  -4 13274.7 481.208   1
   7  -3  -4 14259.9 444.392   3
   7   3  -4 14402.5 676.915   3
   7  -3  -4 14286.7 524.427   5
  -7   3   3 3524.81 328.378   7
   7  -3  -3 4079.19 232.310   3
   7   3  -3 3760.42 332.106   3
   7  -3  -3 3596.78 250.804   5
  -7   3   2 32225.2 1138.20   7
   7  -3  -2 31811.7 934.652   3
   7   3  -2 30374.6 1113.51   3
  -7   3   1 34372.0 1190.87   7
   7   3  -1 33986.6 1208.86   3
  -7   3   0 3504.90 316.594   7
  -7  -3   0 3575.51 286.439   6
  -7   3   0 3571.05 335.255   6
   7   3   0 3235.71 326.661   3
  -7   3  -1 437.177 128.085   7
   7   3   1 506.143 149.943   3
  -7  -3  -1 377.421 100.979   6
  -7   3  -1 452.712 125.150   6
  -7   3  -2 132.433 72.7364   7
   7   3   2-119.484 117.518   3
  -7   3  -2 63.0621 63.7487   6
  -7  -3  -2-111.875 78.5183   6
  -7   3  -3 5548.66 388.704   7
  -7   3  -3 5125.11 424.770   6
  -7  -3  -3 5189.17 380.338   6
   7   3   3 5911.03 459.489   3
  -7   3  -4 15327.8 682.015   7
  -7   3  -4 14395.8 767.043   6
  -7  -3  -4 14625.7 693.829   6
   7   3   4 14475.9 770.645   3
  -7   3  -5 1217.02 177.160   7
  -7   3  -5 1194.63 220.693   6
  -7  -3  -5 1120.11 193.537   6
  -7   3  -6 183.299 72.7890   7
  -7   3  -6 219.693 123.629   6
  -7  -3  -6 271.076 118.798   6
  -7   3  -7 765.813 194.076   6
  -7  -3  -7 590.171 142.963   6
  -7   3  -8 797.317 184.879   6
  -7  -3  -8 925.049 194.164   6
  -7   3  -9 1481.71 281.279   6
  -7  -3  -9 941.298 202.841   6
  -7   3 -10 136.979 104.606   6
  -7  -3 -10 177.690 79.0183   6
  -7  -3 -11 70.8837 113.944   6
  -7   4  16-0.31764 80.5276   7
   7  -4 -16 42.8866 104.981   2
  -7   4  15-28.7324 85.7908   7
   7   4 -15 44.7044 85.3270   4
   7  -4 -15-139.344 130.759   2
  -7   4  15 2.23846 108.292   1
  -7   4  14-137.697 106.179   1
  -7   4  14 7.34028 85.6521   7
   7   4 -14 56.0751 115.341   4
   7  -4 -14-68.5811 89.1141   2
  -7  -4  14-32.5291 59.1761   5
  -7  -4  13-11.0901 64.7737   5
  -7   4  13 19.1963 71.3903   7
   7   4 -13 204.993 109.505   3
   7  -4 -13 92.0896 90.4541   2
  -7   4  12 2580.04 329.895   7
   7   4 -12 2454.65 320.437   4
   7   4 -12 2659.82 329.971   3
   7  -4 -12 2272.25 318.670   2
  -7  -4  12 2529.58 279.584   5
  -7  -4  11 839.321 163.226   5
  -7   4  11 1211.75 230.353   7
   7   4 -11 1071.51 208.619   4
   7   4 -11 1447.74 237.022   3
   7  -4 -11 1229.20 237.638   2
  -7   4  10-30.2001 79.8993   7
   7   4 -10-13.4862 61.4541   4
   7   4 -10 171.674 120.359   3
  -7   4   9 338.765 120.120   7
   7   4  -9 411.066 127.647   3
  -7   4   8 1400.88 230.746   7
   7   4  -8 1540.22 241.372   3
  -7   4   7 2095.80 282.928   7
   7   4  -7 2097.35 268.926   3
   7  -4  -7 1737.98 169.327   5
  -7   4   6 7465.16 528.618   7
   7   4  -6 6584.23 478.149   3
   7  -4  -6 7353.81 371.029   5
  -7   4   5 3887.44 373.245   7
   7   4  -5 4634.25 400.257   3
   7  -4  -5 4157.71 279.856   5
   7   4  -4 585.491 146.111   3
  -7   4   4 418.841 121.120   7
   7  -4  -4 437.918 99.3607   5
  -7   4   3 25.2243 88.4501   7
   7  -4  -3 216.694 84.0249   5
  -7   4   2 2857.00 311.240   7
   7   4  -2 2699.14 307.307   3
   7  -4  -2 2967.20 266.418   5
  -7   4   1 2506.27 291.967   7
   7   4  -1 2478.60 284.242   3
   7  -4  -1 2776.50 271.834   5
  -7   4   0 2928.92 303.533   7
  -7   4   0 2784.86 311.310   6
   7   4   0 2447.98 300.699   3
   7  -4   0 2901.90 289.320   5
  -7   4  -1 2290.76 276.684   7
  -7  -4  -1 3068.43 257.528   6
  -7   4  -1 3002.95 312.734   6
   7   4   1 2974.13 340.212   3
   7  -4   1 2512.07 279.754   5
  -7   4  -2 4642.46 389.613   7
  -7  -4  -2 5294.76 350.931   6
  -7   4  -2 4962.81 418.640   6
   7   4   2 4873.87 445.860   3
  -7   4  -3-43.4354 69.3933   7
   7   4   3-31.4410 75.4162   3
  -7   4  -3-149.381 94.5048   6
  -7  -4  -3 12.8747 64.9639   6
  -7   4  -4 3496.60 322.548   7
  -7   4  -4 3125.97 354.589   6
  -7  -4  -4 2999.13 287.163   6
   7   4   4 2775.25 348.087   3
  -7   4  -5 2458.77 271.884   7
  -7   4  -5 2420.81 315.922   6
  -7  -4  -5 1950.87 235.357   6
   7   4   5 2420.38 324.828   3
   7   4   6-41.5981 90.8368   3
  -7   4  -6-75.4397 117.833   6
  -7  -4  -6 108.869 67.1724   6
   7   4   7 263.185 138.893   3
  -7   4  -7 435.780 162.514   6
  -7  -4  -7 270.252 125.071   6
   7   4   8 100.583 108.281   3
  -7   4  -8-173.736 120.814   6
  -7  -4  -8 75.5701 72.2989   6
  -7   4  -9 228.506 132.816   6
  -7  -5  14 6.24440 71.6729   5
  -7   5  14 10.4506 126.124   7
   7   5 -14 131.639 151.440   4
   7  -5 -14 103.879 95.9840   2
   7   5 -14-124.243 136.753   3
  -7  -5  13 49.7416 95.9588   5
  -7   5  13-82.5144 78.8508   7
   7   5 -13-96.9163 124.246   4
   7  -5 -13 66.2304 89.7897   2
   7   5 -13 1.54604 93.5659   3
  -7  -5  12 39.8164 110.527   5
  -7   5  12 24.4600 106.578   7
   7   5 -12 17.6350 77.5992   4
   7  -5 -12 104.777 106.994   2
   7   5 -12 47.9359 107.001   3
  -7  -5  11 49.1650 73.3877   5
  -7   5  11 288.238 149.224   7
   7   5 -11 182.928 150.190   4
   7  -5 -11 225.291 138.110   2
   7   5 -11 131.719 96.9855   3
  -7   5  10 187.918 141.616   7
   7   5 -10 240.689 124.223   4
   7  -5 -10 110.404 99.9038   2
   7   5 -10 329.458 133.010   3
   7   5  -9 1003.45 201.320   4
   7   5  -9 954.649 199.979   3
   7  -5  -9 718.184 182.975   2
  -7   5   9 798.077 211.160   7
  -7   5   8 254.092 144.744   7
   7   5  -8 427.821 126.958   4
   7   5  -8 548.803 171.263   3
   7  -5  -8 521.662 151.177   2
  -7   5   7 4960.71 471.589   7
   7   5  -7 5114.04 416.845   4
   7   5  -7 6256.70 515.109   3
   7  -5  -6 910.184 152.326   5
  -7   5   6 1178.94 227.902   7
   7   5  -6 962.596 158.644   4
   7   5  -6 1314.10 234.029   3
  -7   5   5 1287.57 238.063   7
   7   5  -5 1631.31 223.945   4
   7  -5  -5 1627.81 206.501   5
   7   5  -5 1564.48 257.667   3
   7   5  -4 1269.20 231.164   3
   7  -5  -4 808.736 141.163   5
  -7   5   4 776.152 198.464   7
   7   5  -3 1862.04 274.735   3
  -7   5   3 1709.54 267.646   7
   7  -5  -3 1881.43 226.961   5
   7   5  -2 6.02972 72.6677   3
  -7   5   2 0.80961 77.6668   7
   7  -5  -2 54.2698 94.0675   5
   7   5  -1 1357.25 247.316   3
  -7   5   1 1057.44 212.075   7
   7  -5  -1 1097.09 181.647   5
  -7   5   0 1696.46 258.372   7
   7   5   0 2002.11 291.503   3
   7  -5   0 1681.59 240.592   5
  -7   5  -1 60.8975 80.4192   7
   7   5   1-85.1525 98.7921   3
   7  -5   1 115.794 102.392   5
  -7   5  -2 75.1119 87.3949   7
   7   5   2 289.733 126.871   3
  -7   5  -2 130.036 82.7141   6
   7  -5   2 289.304 134.039   5
  -7   5  -3 480.670 140.491   7
   7   5   3 449.714 171.237   3
  -7   5  -3 505.509 144.259   6
   7  -5   3 203.779 109.294   5
   7   5   4 276.668 108.662   3
  -7   5  -4 95.6274 94.9597   6
   7   5   5 1854.63 305.103   3
  -7   5  -5 1369.04 228.357   6
   7   5   6 388.864 169.359   3
  -7   5  -6 118.201 78.0977   6
   7   5   7 1250.76 296.230   3
  -7   5  -7 883.738 216.212   6
  -7   5  -8-124.559 138.245   6
  -7  -6  14 907.267 219.085   5
  -7  -6  13 428.746 162.695   5
  -7  -6  12 730.934 190.002   5
   7   6 -12 1077.84 231.468   4
   7   6 -12 865.637 224.592   3
  -7  -6  11 235.318 113.058   5
   7  -6 -11 537.906 201.950   2
   7   6 -11 338.346 168.176   3
   7   6 -10-64.1660 95.3510   4
   7  -6 -10 204.812 150.549   2
   7   6 -10 314.088 162.008   3
  -7   6   9 365.761 170.868   7
   7   6  -9 246.985 94.3032   4
   7  -6  -9 272.323 153.638   2
   7   6  -9 235.223 153.056   3
  -7   6   8 71.4797 87.6447   7
   7   6  -8 48.3038 105.700   4
   7  -6  -8 93.7427 97.7655   2
   7   6  -8 0.34247 81.6098   3
  -7   6   7-184.717 133.984   7
   7   6  -7 222.417 112.692   4
   7  -6  -7 153.409 126.697   2
   7   6  -7 80.6850 105.316   3
  -7   6   6 170.196 127.883   7
   7   6  -6-72.4559 55.0627   4
   7  -6  -6-149.802 110.497   2
   7   6  -6 107.436 87.5878   3
  -7   6   5 66.4317 84.7099   7
   7  -6  -5 324.559 151.047   2
   7   6  -5 510.994 176.192   3
  -7   6   4 1869.21 302.347   7
   7  -6  -4 2405.96 314.158   2
   7  -6  -4 1883.63 248.758   5
   7   6  -4 1766.03 297.629   3
   7   6  -3 112.218 98.9207   3
   7  -6  -3 163.751 104.258   5
  -7   6   3 169.685 104.036   7
   7  -6  -3 8.69027 71.7225   2
   7  -6  -2-42.5261 59.9604   5
   7   6  -2-161.365 134.192   3
  -7   6   2 104.498 100.593   7
   7   6  -1 492.896 159.905   3
   7  -6  -1 746.166 173.175   5
   7   6   0-34.9749 109.243   3
   7  -6   0 14.1630 89.8657   5
   7   6   1 87.6048 119.519   3
   7  -6   1-126.382 105.225   5
   7   6   2 118.222 95.6337   3
   7  -6   2 232.841 134.072   5
   7   6   3-75.5293 101.129   3
  -7   6  -3 26.4233 91.0458   6
   7  -6   3 107.936 98.0092   5
   7   6   4 220.798 167.187   3
  -7   6  -4 155.800 84.5332   6
   7  -6   4-18.0328 160.679   5
  -7   6  -5-103.474 101.698   6
   7  -6   5-5.71735 117.296   5
  -7   6  -6 254.442 139.214   6
  -7   6  -7 219.139 152.182   6
   7  -7  -7 1038.20 236.978   2
   7  -7  -6 39.6490 87.3025   2
   7  -7  -5 132.338 120.041   2
   7  -7  -4 239.819 160.082   2
   7  -7  -3 420.437 175.545   2
   7  -7  -2-84.9508 79.0796   5
   7  -7  -2 57.2637 85.8948   2
   7  -7  -1-198.289 132.661   5
   7  -7  -1-9.21487 82.1505   2
   7  -7   0 409.096 136.999   2
   7  -7   0 438.737 157.982   5
   7  -7   1 348.265 148.868   5
   7  -7   2 1111.19 248.517   5
   7  -7   3 244.706 156.160   5
  -8   0  19 132.912 107.971   1
   8   0 -19 33.4430 87.3016   4
  -8   0  18 106.260 99.5466   1
   8   0 -18 14.2144 100.817   4
  -8   0  17 40.3876 80.7456   1
  -8   0  16 736.155 163.955   7
  -8   0  16 844.527 200.011   1
  -8   0  15 3.74677 73.7342   7
  -8   0  15-6.94586 85.8995   1
  -8   0  14 690.059 164.068   7
  -8   0  14 500.001 148.085   1
  -8   0  13 52.3672 87.4466   1
  -8   0  13 86.5234 86.6047   7
  -8   0  12 573.581 155.229   7
  -8   0  11-69.0929 109.393   7
  -8   0  10 950.106 188.168   7
   8   0 -10 760.535 105.800   3
  -8   0   9-174.429 114.571   7
   8   0  -9 39.5199 35.6683   3
  -8   0   8 37233.6 1301.76   7
   8   0  -8 31448.1 910.586   3
  -8   0   7-130.084 131.380   7
   8   0  -7-24.8354 36.2149   3
   8   0  -6 20823.2 693.614   3
  -8   0   6 22194.2 549.356   5
   8   0  -5 29.5938 30.8949   3
  -8   0   5 32.1625 92.7208   7
  -8   0   5 1.30279 29.5480   5
  -8   0   4 273.727 153.843   7
   8   0  -4 471.147 92.5355   3
  -8   0   3 61.4592 94.8726   7
   8   0  -3 31.6740 53.0197   3
  -8   0   2 91.6631 123.981   7
  -8   0   1 35.0111 125.306   7
  -8   0   1 109.226 65.8297   6
  -8   0   0 5502.77 526.616   7
  -8   0   0 6164.13 433.580   6
  -8   0  -1-197.366 110.240   7
  -8   0  -1-116.428 68.9079   6
  -8   0  -2 5216.25 460.877   7
  -8   0  -2 4733.91 399.846   6
  -8   0  -3-42.9670 82.4510   7
  -8   0  -3 216.694 92.7281   6
  -8   0  -4 3706.57 349.573   7
  -8   0  -4 3335.47 344.634   6
  -8   0  -5 26.1988 84.6197   7
  -8   0  -5 45.8055 63.0065   6
  -8   0  -6 364.366 90.2995   7
  -8   0  -6 377.746 140.124   6
  -8   0  -7-3.36028 103.007   6
  -8   0  -8 243.178 129.456   6
  -8   0  -9-33.8528 94.2498   6
  -8   0 -10 1330.57 266.290   6
  -8  -1  19 689.697 185.501   1
   8  -1 -19 917.994 247.036   4
  -8  -1  18 696.312 179.196   1
  -8   1  18 466.749 137.456   1
   8   1 -17-86.8268 94.6694   4
  -8  -1  17 83.8568 91.2484   1
  -8   1  17-54.0572 114.675   1
   8  -1 -17 100.535 109.185   2
  -8   1  16 79.9069 83.0695   7
  -8  -1  16 102.488 75.9561   7
  -8  -1  16 239.386 114.283   1
  -8   1  16 390.087 158.533   1
  -8  -1  15-8.09744 62.8854   1
  -8   1  15-14.0687 89.9798   1
  -8   1  15 0.75066 64.6252   7
  -8  -1  15 70.3321 82.1966   7
  -8   1  14 2164.09 284.098   7
  -8  -1  14 2275.50 289.771   7
  -8  -1  14 2508.30 293.387   1
  -8   1  14 2563.12 323.837   1
  -8   1  13 1368.01 236.755   1
  -8   1  13 1580.20 233.368   7
  -8  -1  13 1495.33 248.011   7
  -8   1  12 3290.05 335.362   7
  -8  -1  12 4661.97 461.000   7
  -8   1  11 3100.40 325.403   7
  -8  -1  11 3191.20 401.506   7
   8   1 -11 3114.96 254.356   3
  -8   1  10 5539.09 431.262   7
  -8  -1  10 6096.82 681.357   7
   8   1 -10 5204.23 328.925   3
  -8   1   9 797.652 170.709   7
  -8  -1   9 517.782 336.351   7
   8   1  -9 722.660 128.502   3
  -8  -1   9 796.786 75.0499   5
  -8   1   8 2086.19 268.907   7
   8  -1  -8 2312.53 113.276   3
  -8  -1   8 2305.14 514.288   7
   8   1  -8 2527.30 218.216   3
  -8   1   7 2366.83 274.829   7
  -8  -1   7 2716.19 616.864   7
   8  -1  -7 2447.86 137.405   3
   8   1  -7 2201.12 205.860   3
   8   1  -6 898.983 134.826   3
  -8   1   6 1233.88 201.005   7
   8  -1  -6 724.312 81.2333   3
   8   1  -5 970.930 140.418   3
  -8   1   5 1084.30 179.724   7
   8  -1  -5 1083.92 112.909   3
  -8   1   4 56.0840 24.5850   5
   8   1  -4 110.243 62.8769   3
  -8   1   4 94.9067 94.2679   7
   8  -1  -4 88.5193 44.0227   3
  -8   1   3 3013.75 296.578   7
   8   1  -3 2975.86 254.522   3
  -8   1   3 2533.84 190.264   5
  -8   1   2 330.844 77.2270   5
  -8   1   2 465.163 141.752   7
   8   1  -2 404.524 97.8952   3
  -8   1   1 5347.66 389.488   7
  -8  -1   1 4421.55 353.599   6
  -8   1   1 4444.38 371.302   6
   8   1  -1 4468.44 337.033   3
  -8   1   0 188.501 85.7236   7
  -8   1   0 116.268 65.8414   6
  -8   1  -1 860.067 154.921   7
  -8   1  -1 789.387 163.655   6
  -8  -1  -1 954.485 168.603   6
  -8   1  -2 1062.82 168.808   7
  -8   1  -2 1096.70 198.454   6
  -8  -1  -2 1267.31 193.629   6
  -8   1  -3 547.530 119.817   7
  -8   1  -3 372.561 121.289   6
  -8  -1  -3 572.907 143.491   6
  -8   1  -4 1157.14 177.310   7
  -8   1  -4 1207.05 220.518   6
  -8  -1  -4 1238.53 212.431   6
  -8   1  -5 1636.76 198.231   7
  -8   1  -5 1684.26 260.987   6
  -8  -1  -5 1514.86 237.718   6
  -8   1  -6 1289.53 174.873   7
  -8  -1  -6 1191.36 353.685   7
  -8   1  -6 1278.54 239.188   6
  -8  -1  -6 1320.09 228.879   6
  -8   1  -7 287.955 160.567   6
  -8  -1  -7 112.249 70.7525   6
  -8   1  -8 650.876 200.332   6
  -8  -1  -8 639.979 184.890   6
  -8   1  -9 155.953 95.3532   6
  -8  -1  -9 201.035 141.881   6
  -8  -1 -10 80.3445 133.948   6
   8  -2 -19-1.37171 103.173   4
   8  -2 -18 888.549 215.480   2
  -8   2  17 31.0132 98.7744   1
  -8   2  17 39.8706 67.7480   7
   8   2 -17 106.151 118.384   4
   8  -2 -17 146.182 115.621   2
  -8   2  16 134.908 103.684   7
  -8  -2  16 188.429 125.992   7
   8   2 -16 66.2496 126.129   4
  -8   2  16 403.878 149.533   1
   8  -2 -16 157.475 89.7247   2
  -8  -2  16 428.737 141.580   1
  -8   2  15 124.477 72.2245   7
  -8   2  15 443.022 161.786   1
  -8  -2  15 520.565 163.172   7
  -8  -2  15 269.292 78.0813   1
  -8   2  14 62.6858 72.2614   7
  -8  -2  14-150.787 190.334   7
  -8  -2  14-17.7440 69.4125   1
  -8   2  14 115.898 110.215   1
  -8   2  13 1180.23 207.631   7
  -8  -2  13 1043.17 313.827   7
   8   2 -13 1267.79 196.308   3
  -8   2  12 254.660 103.427   7
  -8  -2  12 120.468 253.338   7
   8   2 -12 234.946 55.3317   3
  -8   2  11 12658.9 709.851   7
   8   2 -11 11782.4 606.368   3
  -8  -2  11 13371.8 519.022   5
  -8   2  10 14349.5 760.507   7
   8   2 -10 15816.1 697.644   3
  -8  -2  10 15760.6 573.015   5
  -8   2   9 13063.3 719.858   7
   8   2  -9 15957.9 680.178   3
  -8   2   8 11043.1 627.280   7
   8   2  -8 10263.9 536.298   3
  -8   2   7 3454.20 334.008   7
   8   2  -7 2842.87 263.598   3
  -8   2   6 11823.5 647.052   7
   8   2  -6 12463.2 593.403   3
   8   2  -5 25199.9 933.137   3
   8  -2  -5 26870.4 687.227   3
  -8   2   4 7911.89 502.277   7
   8   2  -4 7632.51 453.885   3
  -8   2   3 1303.74 195.568   7
   8   2  -3 1606.24 210.951   3
  -8   2   2 1669.54 223.191   7
   8   2  -2 1474.92 208.671   3
  -8   2   1 13556.7 666.642   7
  -8   2   1 14642.0 720.142   6
   8   2  -1 12500.7 646.909   3
  -8   2   0 77.7940 67.4504   7
   8   2   0 79.3561 70.6415   3
  -8  -2   0 129.308 68.1173   6
  -8   2   0-7.30149 83.1174   6
  -8   2  -1 419.298 105.383   7
   8   2   1 229.056 101.619   3
  -8  -2  -1 567.995 140.926   6
  -8   2  -1 571.275 140.520   6
  -8   2  -2-79.2904 80.2130   7
  -8   2  -2 91.1145 84.8866   6
  -8  -2  -2-17.9803 80.4731   6
  -8   2  -3 5353.10 391.761   7
  -8   2  -3 5257.60 447.250   6
  -8  -2  -3 5634.14 427.769   6
  -8   2  -4 448.251 120.179   7
  -8   2  -4 457.386 169.738   6
  -8  -2  -4 398.995 121.892   6
  -8   2  -5 903.330 155.481   7
  -8   2  -5 826.902 188.425   6
  -8  -2  -5 527.088 142.256   6
  -8   2  -6-88.9624 67.9577   6
  -8  -2  -6-93.5231 92.1859   6
  -8   2  -7 698.524 197.251   6
  -8  -2  -7 559.108 173.063   6
  -8   2  -8 355.100 182.867   6
  -8  -2  -8 455.045 170.184   6
  -8   2  -9 317.060 148.703   6
  -8  -2  -9 208.298 134.912   6
  -8  -2 -10-7.39391 103.153   6
   8  -3 -18-214.094 153.454   2
  -8   3  17-97.8320 132.743   7
   8  -3 -17 10.5710 108.961   2
  -8   3  16 90.0200 81.5979   7
  -8   3  16 299.102 162.879   1
   8   3 -16 409.949 159.713   4
   8  -3 -16 39.3451 101.902   2
  -8   3  15 1957.12 295.025   7
   8   3 -15 1499.94 284.007   4
  -8  -3  15 1275.74 398.803   7
   8  -3 -15 1487.94 257.702   2
  -8   3  14 1228.62 230.951   7
   8   3 -14 2005.84 313.768   4
  -8  -3  14 1843.22 498.834   7
   8   3 -14 1544.28 249.291   3
  -8   3  13 1928.84 286.522   7
   8   3 -13 2210.30 293.489   3
  -8   3  12 1022.92 201.465   7
   8   3 -12 1084.31 203.196   3
  -8  -3  11 1067.25 160.800   5
  -8   3  11 1272.91 230.317   7
   8   3 -11 1109.63 210.498   3
  -8   3  10 10.8570 83.5663   7
   8   3 -10 69.5935 82.0489   3
  -8   3   9 4370.42 403.372   7
   8   3  -9 4511.59 380.136   3
  -8   3   8 86.2233 73.5201   7
   8   3  -8 8.81306 72.7317   3
  -8   3   7 31.9036 60.3131   7
   8   3  -7 115.648 68.0162   3
   8   3  -6 174.037 89.3796   3
  -8   3   6 150.258 64.9679   7
  -8   3   5 11365.6 657.270   7
   8   3  -5 11927.3 633.796   3
  -8   3   4 2415.23 284.894   7
   8   3  -4 2117.47 250.982   3
   8   3  -3-97.6127 95.7225   3
  -8   3   3 287.448 101.817   7
  -8   3   2 113.953 83.9195   7
   8   3  -2 162.018 97.7160   3
  -8   3   1 30321.6 1143.53   7
   8   3  -1 30975.4 1173.95   3
  -8   3   0 9176.63 556.667   7
  -8  -3   0 8555.22 500.771   6
  -8   3   0 9642.35 598.360   6
   8   3   0 10186.1 612.835   3
  -8   3  -1 9315.06 556.122   7
  -8  -3  -1 10890.2 569.674   6
  -8   3  -1 9142.14 599.038   6
   8   3   1 9494.72 608.051   3
  -8   3  -2 3664.86 333.475   7
  -8  -3  -2 3594.82 323.965   6
  -8   3  -2 3399.80 353.852   6
   8   3   2 3128.50 340.758   3
  -8   3  -3-35.4529 69.4272   7
   8   3   3 42.7913 71.4886   3
  -8   3  -3-188.576 122.311   6
  -8  -3  -3 91.1718 77.1677   6
  -8   3  -4 127.957 66.4824   7
   8   3   4 286.151 134.553   3
  -8   3  -4 346.794 141.236   6
  -8  -3  -4 237.291 104.149   6
  -8   3  -5-48.9021 78.6158   7
  -8   3  -5-233.112 132.501   6
  -8  -3  -5-91.4598 79.3998   6
  -8   3  -6-15.8284 121.511   6
  -8  -3  -6-56.3319 74.6471   6
  -8   3  -7 529.421 182.762   6
  -8  -3  -7 549.611 162.607   6
  -8   3  -8 295.819 174.341   6
  -8  -3  -8 154.557 121.708   6
  -8  -3  -9 204.355 95.0214   6
  -8  -3 -10-77.4738 149.279   6
  -8   4  17 109.137 129.378   7
  -8   4  16 140.449 135.675   7
   8  -4 -16 22.1058 115.221   2
  -8   4  15 736.243 223.201   7
   8   4 -15 944.538 242.516   4
   8  -4 -15 655.362 186.398   2
  -8   4  14 161.090 100.400   7
   8   4 -14 121.043 124.377   4
   8   4 -14 158.707 117.158   3
   8  -4 -14 488.340 190.986   2
  -8   4  13 1104.71 241.683   7
   8   4 -13 1430.22 267.804   4
   8   4 -13 1119.91 220.251   3
   8  -4 -13 865.599 200.076   2
  -8  -4  12 1123.75 191.625   5
  -8   4  12 901.852 203.945   7
   8   4 -12 1006.16 218.033   4
   8   4 -12 915.325 192.218   3
  -8  -4  11-25.4551 65.0665   5
   8   4 -11 94.8402 81.5543   3
  -8   4  10-82.2506 76.0141   7
   8   4 -10-145.236 121.058   3
  -8   4   9 4987.03 458.860   7
   8   4  -9 5157.80 451.808   3
  -8   4   8 63.8012 99.2052   7
   8   4  -8 46.3531 70.7237   3
  -8   4   7 962.797 209.867   7
   8   4  -7 950.874 190.436   3
  -8   4   6 53.3388 96.2173   7
   8   4  -6-89.7550 87.4108   3
  -8   4   5 20320.5 953.778   7
   8   4  -5 20926.8 957.335   3
   8  -4  -5 20128.1 719.365   5
  -8   4   4 3255.50 349.187   7
   8   4  -4 3347.25 355.585   3
   8  -4  -4 3796.12 283.805   5
  -8   4   3 5556.85 461.749   7
   8   4  -3 5650.63 461.771   3
   8  -4  -3 5140.16 352.660   5
   8   4  -2 171.906 85.5006   3
  -8   4   2 221.604 107.153   7
   8  -4  -2 389.669 97.6366   5
  -8   4   1-91.8939 80.0349   7
   8   4  -1 221.301 112.583   3
  -8   4   0 2470.50 293.392   7
   8   4   0 2406.43 309.482   3
  -8   4  -1 1796.76 260.511   7
   8   4   1 1733.70 275.418   3
  -8   4  -1 1368.77 237.581   6
  -8   4  -2 192.428 96.5123   7
   8   4   2 173.135 85.9737   3
  -8  -4  -2 245.760 97.3838   6
  -8   4  -2 506.972 157.984   6
  -8   4  -3-108.602 89.3320   7
   8   4   3 31.8681 86.4180   3
  -8  -4  -3 235.899 108.088   6
  -8   4  -3 30.9774 88.9040   6
  -8   4  -4 1482.44 224.978   7
   8   4   4 1572.81 274.633   3
  -8   4  -4 1211.76 235.445   6
  -8  -4  -4 1700.00 228.185   6
   8   4   5 1454.92 270.967   3
  -8   4  -5 1263.87 244.783   6
  -8  -4  -5 877.142 165.269   6
   8   4   6 21.2446 119.426   3
  -8   4  -6-13.3599 97.6194   6
  -8  -4  -6 52.7006 66.7991   6
   8   4   7 25.4848 111.528   3
  -8   4  -7 68.3953 147.815   6
  -8   4  -8 451.777 178.173   6
  -8   5  15 134.472 154.491   7
   8   5 -15 322.191 165.562   3
  -8   5  14 1194.47 260.806   7
   8   5 -14 992.980 228.683   3
  -8   5  13 43.9516 119.580   7
   8   5 -13 10.0754 87.8876   4
   8  -5 -13 133.490 120.722   2
   8   5 -13-9.64587 104.341   3
  -8  -5  12 28.2657 71.8100   5
  -8   5  12 333.645 167.693   7
   8   5 -12-111.317 129.202   4
   8  -5 -12 178.324 141.249   2
   8   5 -12 143.044 115.807   3
  -8   5  11 12.7921 108.396   7
   8   5 -11-167.712 137.792   4
   8   5 -11-4.72377 78.8355   3
   8  -5 -11 92.4845 123.318   2
  -8   5  10 56.7936 95.9215   7
   8   5 -10-16.0914 67.2084   4
   8   5 -10-48.4740 101.447   3
   8  -5 -10-73.1790 129.673   2
  -8   5   9 1003.77 223.221   7
   8   5  -9 463.386 133.617   4
   8   5  -9 885.519 206.382   3
  -8   5   8 883.870 202.124   7
   8   5  -8 998.029 196.110   4
   8   5  -8 751.039 168.685   3
  -8   5   7 13.2181 96.0188   7
   8   5  -7-83.6694 123.738   3
  -8   5   6 356.266 162.515   7
   8   5  -6 212.312 118.250   3
  -8   5   5 3112.64 364.122   7
   8   5  -5 2638.26 335.645   3
   8   5  -4-38.4735 86.5924   3
  -8   5   4-53.9599 74.1171   7
   8   5  -3-9.60302 75.6720   3
  -8   5   3 45.4319 95.3028   7
   8  -5  -3-36.9534 64.5468   5
   8   5  -2 151.494 98.1637   3
  -8   5   2 21.0313 113.425   7
   8  -5  -2 202.782 111.135   5
   8   5  -1 106.934 100.611   3
  -8   5   1 255.512 136.914   7
   8  -5  -1-17.8740 65.8020   5
  -8   5   0 160.758 70.5290   7
   8   5   0 187.384 108.856   3
   8  -5   0 422.847 142.830   5
  -8   5  -1 16.4694 76.4422   7
   8  -5   1-97.3100 66.7321   5
  -8   5  -2 172.482 88.8929   7
   8   5   2 550.911 185.593   3
  -8   5  -2 355.676 124.922   6
  -8   5  -3 563.198 154.775   7
   8   5   3 1032.09 244.129   3
  -8   5  -3 586.249 183.143   6
  -8   5  -4 696.427 180.414   7
   8   5   4 721.079 212.063   3
  -8   5  -4 1150.96 233.643   6
   8   5   5 46.2769 117.064   3
  -8   5  -5 20.1820 74.3486   6
  -8   5  -6 31.3101 112.109   6
  -8  -6  12 368.263 123.238   5
   8   6 -12 908.032 244.552   4
   8   6 -11 676.818 182.668   4
   8   6 -11 568.851 189.947   3
  -8   6  10 244.404 167.617   7
   8   6 -10-7.63277 89.9399   4
   8   6 -10 105.196 125.689   3
  -8   6   9 479.067 187.000   7
   8   6  -9 623.050 166.478   4
   8  -6  -9 395.794 142.757   2
   8   6  -9 419.243 178.239   3
  -8   6   8-144.848 159.081   7
   8   6  -8 175.350 139.883   4
   8  -6  -8 248.285 91.3305   2
   8   6  -8-0.35504 79.2728   3
  -8   6   7 288.757 177.556   7
   8   6  -7 175.778 91.7713   4
   8  -6  -7 427.486 156.331   2
   8   6  -7 415.625 182.321   3
  -8   6   6 219.467 131.435   7
   8  -6  -6 36.0718 93.4738   2
   8   6  -6-35.0678 82.5779   3
  -8   6   5 17.6791 106.754   7
   8   6  -5 238.856 154.757   3
  -8   6   4 14.2537 94.0892   7
   8   6  -4-84.0928 107.749   3
   8   6  -3 874.523 226.126   3
  -8   6   3 732.400 200.050   7
   8   6  -2-45.5815 116.526   3
  -8   6   2 206.120 114.007   7
   8  -6  -2-59.7676 85.0729   5
   8   6  -1 44.3868 76.4266   3
  -8   6   1 142.124 100.354   7
   8  -6  -1 20.9982 76.6679   5
   8   6   0-85.1408 141.153   3
  -8   6   0 185.419 131.450   7
   8  -6   0 138.069 108.463   5
   8   6   1-65.2230 83.6518   3
   8  -6   1-123.346 95.0088   5
   8  -6   2-2.60129 78.6580   5
  -8   6  -4 288.803 154.272   6
  -8   6  -5 162.072 120.078   6
   8  -7  -5 60.6269 76.0130   2
   8  -7  -4 226.086 112.003   2
   8  -7  -3 138.248 111.693   2
   8  -7  -2 46.0274 81.9654   2
   8  -7  -1 49.7054 101.795   2
   8  -7   1 114.367 97.9690   5
   8  -7   2 212.646 141.559   5
  -9   0  18-20.0474 97.8422   1
  -9   0  17 89.6721 77.1577   7
  -9   0  17 291.227 139.747   1
  -9   0  16 18.1723 82.1640   7
  -9   0  15 650.014 168.114   7
  -9   0  14 64.0917 87.4717   7
  -9   0  13 1760.16 254.329   7
  -9   0  12-186.482 146.633   7
  -9   0  11 5715.61 468.623   7
  -9   0  10-122.581 110.627   7
  -9   0   9 7460.91 541.219   7
   9   0  -9 5822.22 310.524   3
  -9   0   8 423.743 213.234   7
   9   0  -8-0.35485 45.1405   3
  -9   0   7 12198.2 742.050   7
   9   0  -7 10454.7 455.354   3
   9   0  -6-15.3916 46.2591   3
  -9   0   6 173.214 141.570   7
  -9   0   5 3551.82 392.089   7
   9   0  -5 3401.51 255.505   3
  -9   0   4-133.998 127.105   7
   9   0  -4-39.2157 45.6760   3
  -9   0   3 15132.5 869.497   7
   9   0  -3 11426.8 545.559   3
  -9   0   2-278.098 164.306   7
  -9   0   1 517.509 247.184   7
  -9   0   1 160.737 86.9812   6
  -9   0   0-83.7160 112.055   7
  -9   0   0 58.9560 66.9746   6
  -9   0  -1-108.299 145.170   7
  -9   0  -1 34.9517 74.5706   6
  -9   0  -2-8.88934 103.283   7
  -9   0  -2 34.7873 90.4975   6
  -9   0  -3 2490.00 294.788   7
  -9   0  -3 3500.79 373.760   6
  -9   0  -4-125.656 83.4965   7
  -9   0  -4 37.1778 82.1799   6
  -9   0  -5 561.335 119.722   7
  -9   0  -5 518.794 159.728   6
  -9   0  -6-47.2363 60.4081   6
  -9   0  -7-13.0471 93.0955   6
  -9   0  -8 156.605 119.843   6
  -9  -1  19-173.987 100.488   1
  -9  -1  18 40.6732 116.919   1
  -9   1  18-78.5616 101.053   1
  -9   1  17 65.1757 114.666   7
  -9  -1  17 116.877 100.349   1
  -9   1  17 65.3553 106.155   1
  -9   1  16 1052.21 201.494   7
  -9  -1  16 1664.93 250.294   7
  -9   1  15 383.519 139.222   7
  -9  -1  15 729.170 190.084   7
  -9   1  14 54.4777 102.167   7
  -9  -1  14 108.995 112.821   7
  -9   1  13 1369.45 240.744   7
  -9  -1  13 1483.42 253.309   7
  -9   1  12 216.138 120.994   7
  -9  -1  12 298.309 166.774   7
   9   1 -12 187.957 77.1629   3
  -9   1  11 4614.74 425.765   7
  -9  -1  11 6020.67 596.773   7
   9   1 -11 5920.19 362.324   3
  -9   1  10 121.579 99.0124   7
  -9  -1  10 169.301 184.517   7
   9   1 -10 223.254 80.3370   3
  -9   1   9 6813.54 500.166   7
  -9  -1   9 6386.66 756.283   7
   9   1  -9 6254.82 372.157   3
  -9   1   8 18397.8 881.065   7
   9   1  -8 21468.1 762.687   3
   9  -1  -7 56837.2 1362.19   3
   9   1  -7 54983.1 1575.88   3
   9   1  -6 371.401 99.7382   3
   9  -1  -6 328.214 70.0471   3
  -9   1   6 415.079 146.378   7
  -9  -1   6 366.307 267.942   7
  -9   1   5 1736.29 245.177   7
  -9  -1   5 1222.62 375.333   7
   9   1  -5 1806.48 196.474   3
   9  -1  -5 1628.09 158.043   3
  -9   1   4 5369.86 424.551   7
  -9  -1   4 5745.13 876.668   7
   9   1  -4 5361.57 367.535   3
   9  -1  -4 4724.57 290.961   3
  -9   1   3 6065.67 455.181   7
   9   1  -3 5974.65 397.681   3
  -9   1   2 589.676 154.793   7
   9   1  -2 443.828 118.727   3
  -9   1   1 1874.88 248.057   7
  -9  -1   1 1995.84 248.985   6
  -9   1   1 2468.48 288.054   6
   9   1  -1 2143.23 242.722   3
  -9   1   0 1944.10 249.054   7
  -9  -1   0 1785.24 556.274   7
  -9  -1   0 1952.64 250.247   6
  -9   1   0 1562.95 254.673   6
  -9   1  -1 5739.56 427.632   7
  -9  -1  -1 6305.97 872.949   7
  -9  -1  -1 6795.40 486.597   6
  -9   1  -1 5783.81 465.928   6
  -9   1  -2 1942.92 242.789   7
  -9  -1  -2 1310.65 384.871   7
  -9   1  -2 2162.31 285.928   6
  -9  -1  -2 2061.02 277.964   6
  -9   1  -3 4581.68 375.938   7
  -9   1  -3 5126.27 458.272   6
  -9  -1  -3 4951.49 435.843   6
  -9   1  -4 227.567 94.0278   7
  -9  -1  -4 199.117 246.906   7
  -9   1  -4 371.230 136.136   6
  -9  -1  -4 155.376 97.5695   6
  -9   1  -5 674.207 137.953   7
  -9  -1  -5 493.053 261.984   7
  -9   1  -5 632.992 178.571   6
  -9  -1  -5 747.235 167.457   6
  -9   1  -6 700.740 181.373   6
  -9  -1  -6 588.920 163.249   6
  -9   1  -7-51.4982 116.797   6
  -9  -1  -7-292.081 190.813   6
  -9   1  -8-128.693 106.256   6
  -9  -1  -8 27.9273 112.753   6
  -9  -1  -9-98.8593 85.1436   6
   9  -2 -18 14.9459 90.7037   2
  -9   2  17 680.477 172.435   7
   9  -2 -17 471.019 173.167   2
  -9   2  16-96.0937 103.551   7
  -9  -2  16 27.9900 90.9439   7
  -9   2  15 877.094 202.655   7
  -9  -2  15 625.921 202.902   7
  -9   2  14 999.607 207.212   7
  -9  -2  14 922.220 265.208   7
  -9   2  13 438.480 160.175   7
  -9  -2  13 529.128 246.219   7
   9   2 -13 582.017 153.045   3
  -9   2  12 412.633 146.221   7
  -9  -2  12 584.166 392.861   7
   9   2 -12 457.710 122.487   3
  -9   2  11 10579.6 670.302   7
  -9  -2  11 11387.4 1304.48   7
   9   2 -11 9943.57 555.141   3
  -9   2  10 97.1463 75.4727   7
   9   2 -10 96.8457 81.7117   3
  -9   2   9 466.832 141.108   7
   9   2  -9 787.858 158.864   3
  -9   2   8 40.7003 99.5084   7
   9   2  -8-24.3870 53.4997   3
  -9   2   7 10322.6 632.972   7
   9   2  -7 9948.20 547.686   3
  -9   2   6 3967.75 374.921   7
   9   2  -6 4096.17 339.346   3
  -9   2   5 2012.18 264.855   7
   9   2  -5 2200.63 252.347   3
   9  -2  -5 2563.40 169.797   3
  -9   2   4 11013.0 635.483   7
   9   2  -4 11312.2 589.803   3
  -9   2   3 26465.0 1066.78   7
   9   2  -3 27072.4 1032.79   3
  -9   2   2 413.302 127.634   7
   9   2  -2 647.105 160.123   3
  -9   2   1 1061.76 186.956   7
   9   2  -1 1588.79 227.950   3
  -9   2   1 1484.83 243.605   6
  -9   2   0 205.188 102.922   7
   9   2   0 363.563 127.546   3
  -9  -2   0 278.554 99.5110   6
  -9   2   0 320.559 108.661   6
  -9   2  -1 230.020 104.791   7
   9   2   1 316.996 111.185   3
  -9  -2  -1 268.998 83.6220   6
  -9   2  -2 1938.96 250.979   7
  -9  -2  -2 2200.20 275.146   6
  -9   2  -2 2252.73 307.962   6
  -9   2  -3-13.6788 69.5705   7
  -9   2  -3 108.105 104.737   6
  -9  -2  -3-51.5715 91.7698   6
  -9   2  -4 614.971 133.732   7
  -9   2  -4 771.758 177.046   6
  -9  -2  -4 541.228 160.931   6
  -9   2  -5 299.371 157.257   6
  -9  -2  -5 288.077 90.2675   6
  -9   2  -6 447.107 150.590   6
  -9  -2  -6 417.647 145.642   6
  -9   2  -7-131.867 134.102   6
  -9  -2  -7 149.491 113.634   6
  -9  -2  -8 36.4129 107.956   6
  -9  -2  -9 94.8150 90.5371   6
  -9   3  17 31.9242 81.0874   7
   9  -3 -17 7.39022 98.1002   2
  -9   3  16 261.700 137.569   7
  -9  -3  16 363.535 171.092   7
   9  -3 -16 68.2552 87.2913   2
  -9   3  15 753.943 199.092   7
  -9  -3  15 584.714 359.925   7
  -9   3  14-22.4170 93.6181   7
  -9  -3  14 61.0906 332.659   7
   9   3 -14 109.647 85.0223   3
  -9   3  13 201.764 85.9335   7
   9   3 -13 113.231 85.9546   3
  -9   3  12 1506.00 261.149   7
   9   3 -12 1474.49 231.462   3
  -9   3  11-78.4669 101.663   7
   9   3 -11-41.3051 70.2144   3
  -9   3  10 2719.95 341.758   7
   9   3 -10 2769.33 301.912   3
  -9   3   9-77.5477 73.3454   7
   9   3  -9 155.782 104.484   3
  -9   3   8 121.995 74.6156   7
   9   3  -8 46.2780 66.6103   3
  -9   3   7 797.633 187.483   7
   9   3  -7 610.091 164.303   3
   9   3  -6 165.243 108.500   3
  -9   3   6-96.0283 85.6481   7
   9   3  -5 1201.53 211.438   3
  -9   3   5 1288.86 233.422   7
  -9   3   4 5128.88 453.955   7
   9   3  -4 5577.54 439.408   3
   9   3  -3 780.531 164.036   3
  -9   3   3 939.179 199.953   7
  -9   3   2-2.89803 73.3588   7
   9   3  -2-31.8851 72.0466   3
  -9   3   1 541.844 156.129   7
   9   3  -1 707.927 174.781   3
  -9   3   0 2817.29 320.160   7
  -9   3   0 3677.60 382.105   6
   9   3   0 3383.47 363.006   3
  -9   3  -1 2654.17 303.110   7
  -9  -3  -1 2437.48 281.168   6
  -9   3  -1 2523.76 318.888   6
   9   3   1 1825.52 275.790   3
  -9   3  -2 2467.78 288.186   7
  -9  -3  -2 2205.93 278.299   6
  -9   3  -2 2544.76 329.796   6
   9   3   2 2170.35 300.293   3
  -9   3  -3 322.244 97.5633   7
   9   3   3 382.247 158.590   3
  -9   3  -3 396.843 162.626   6
  -9  -3  -3 378.969 129.248   6
  -9   3  -4 1324.68 210.668   7
   9   3   4 1776.93 287.613   3
  -9   3  -4 1899.90 290.079   6
  -9  -3  -4 1602.68 239.738   6
   9   3   5 1597.10 272.229   3
  -9   3  -5 1601.31 291.931   6
  -9  -3  -5 1396.92 248.638   6
  -9   3  -6 1.07116 90.9040   6
  -9  -3  -6 141.637 113.631   6
  -9   3  -7 23.0730 94.0010   6
  -9  -3  -7 51.0335 97.3860   6
  -9  -3  -8 232.573 182.509   6
  -9  -3  -9 85.7354 117.422   6
  -9   4  17 201.776 146.486   7
  -9   4  16 489.934 167.366   7
  -9   4  15 628.830 187.972   7
   9   4 -15 923.577 217.435   3
  -9   4  14 604.273 184.525   7
   9   4 -14 870.506 203.835   4
   9   4 -14 656.276 177.341   3
   9  -4 -14 677.077 204.312   2
  -9   4  13 116.613 123.627   7
   9   4 -13 233.612 146.589   4
   9   4 -13 117.532 113.388   3
  -9   4  12 372.593 157.417   7
   9   4 -12-19.8001 88.9709   3
  -9   4  11 320.067 131.474   7
   9   4 -11 342.942 139.070   3
  -9   4  10 957.025 210.235   7
   9   4 -10 723.606 164.421   3
  -9   4   9-148.060 137.652   7
   9   4  -9 241.920 114.460   3
  -9   4   8 6228.49 537.312   7
   9   4  -8 6338.89 510.046   3
  -9   4   7 141.748 110.382   7
   9   4  -7 186.195 92.6919   3
   9   4  -6 650.017 160.896   3
  -9   4   6 747.447 191.601   7
  -9   4   5 2405.21 325.105   7
   9   4  -5 1758.44 267.272   3
   9   4  -4 1268.32 222.056   3
  -9   4   4 1486.11 257.999   7
  -9   4   3 2519.07 316.367   7
   9   4  -3 2009.19 292.173   3
  -9   4   2 4476.09 427.515   7
   9   4  -2 3338.61 369.342   3
  -9   4   1 672.578 167.441   7
   9   4  -1 513.284 144.615   3
  -9   4   0 1971.55 273.510   7
   9   4   0 1944.30 293.220   3
  -9   4  -1 270.540 105.778   7
   9   4   1 452.088 149.720   3
  -9   4  -1 205.597 131.210   6
  -9   4  -2 233.335 110.816   7
   9   4   2 72.0511 124.851   3
  -9  -4  -2 326.620 117.854   6
  -9   4  -2 123.536 126.646   6
  -9   4  -3 46.7404 56.8705   7
   9   4   3 28.3725 79.2725   3
  -9   4  -3-134.366 93.6040   6
   9   4   4 135.955 104.345   3
  -9   4  -4-113.068 109.419   6
   9   4   5 358.704 124.197   3
  -9   4  -5 712.320 207.701   6
  -9   4  -6 149.349 139.615   6
   9   5 -14 479.307 188.300   3
  -9   5  13 683.219 228.781   7
   9   5 -13 401.022 172.414   4
   9   5 -13 430.547 164.249   3
  -9   5  12 1752.30 309.212   7
   9   5 -12 1745.08 299.343   4
   9   5 -12 1700.82 286.725   3
  -9   5  11 4.52185 85.3220   7
   9   5 -11 193.320 125.852   4
   9   5 -11 211.155 93.4317   3
  -9   5  10 300.638 168.395   7
   9   5 -10 273.716 142.808   4
   9   5 -10 194.944 103.788   3
  -9   5   9 978.561 222.633   7
   9   5  -9 330.244 130.035   3
  -9   5   8-67.5176 103.173   7
   9   5  -8 72.1226 73.2880   3
  -9   5   7 1996.88 311.344   7
   9   5  -7 2403.03 333.162   3
  -9   5   6-147.315 131.891   7
   9   5  -6 17.0468 83.5003   3
   9   5  -5 675.819 184.708   3
  -9   5   5 292.024 152.913   7
   9   5  -4 1642.05 301.539   3
  -9   5   4 1630.54 274.639   7
   9   5  -3-110.255 68.9922   3
  -9   5   3-108.190 106.967   7
   9   5  -2 1139.13 241.221   3
  -9   5   2 1185.30 222.248   7
   9   5  -1 17.6039 104.110   3
  -9   5   1 149.871 123.078   7
  -9   5   0 629.572 186.774   7
   9   5   0 876.753 212.310   3
  -9   5  -1 973.958 215.547   7
   9   5   1 944.653 218.873   3
  -9   5  -2 455.773 142.569   7
   9   5   2 263.067 143.166   3
  -9   5  -2 277.252 116.006   6
  -9   5  -3 101.226 120.032   7
  -9   5  -3 108.388 103.545   6
  -9   5  -4 260.464 133.909   6
   9   6 -11 293.700 157.061   4
   9   6 -10 828.041 216.984   4
   9   6  -9 253.112 116.710   4
   9   6  -9 583.774 164.475   3
   9   6  -8 162.130 104.847   4
   9   6  -8 160.307 130.922   3
   9   6  -7 1699.50 318.978   3
  -9   6   6-24.1295 91.9687   7
   9   6  -6 256.577 141.420   3
  -9   6   5 215.741 153.076   7
   9   6  -5 63.4070 92.9164   3
   9   6  -4 1043.28 242.286   3
  -9   6   4 1767.55 320.403   7
   9   6  -3 800.427 242.954   3
  -9   6   3 670.655 218.781   7
   9   6  -2 114.877 103.752   3
  -9   6   2 36.8678 115.994   7
  -9   6   1-45.9339 122.904   7
  -9   6   0 702.282 202.283   7
  -9   6  -1 239.556 156.825   7
   9  -7  -2-51.3546 106.288   2
 -10   0  17 6.35460 74.5798   7
 -10   0  16 1564.09 263.222   7
 -10   0  15-82.5434 108.599   7
 -10   0  14 1743.05 266.533   7
 -10   0  13-90.5011 103.788   7
 -10   0  12 252.177 120.152   7
 -10   0  11-76.9936 115.192   7
 -10   0  10 13541.7 786.763   7
 -10   0   9 223.358 117.897   7
 -10   0   8 697.479 166.822   7
  10   0  -8 553.823 103.835   3
  10   0  -7 10.0274 55.5500   3
 -10   0   7 516.770 207.671   7
 -10   0   6 26123.2 1167.31   7
  10   0  -6 23168.2 817.525   3
  10   0  -5 24.0070 47.8871   3
 -10   0   5-167.483 186.713   7
 -10   0   4 425.552 178.288   7
  10   0  -4 635.278 114.531   3
 -10   0   3 397.246 217.042   7
  10   0  -3 91.2198 71.6508   3
 -10   0   2 1835.94 291.364   7
 -10   0   1-178.724 172.145   7
 -10   0   1-58.8879 55.3403   6
 -10   0   0 3423.53 389.677   7
 -10   0   0 3074.71 349.520   6
 -10   0  -1-210.318 103.700   7
 -10   0  -1 83.0241 131.934   6
 -10   0  -2 1568.97 246.772   7
 -10   0  -2 1805.12 284.872   6
 -10   0  -3-25.5425 98.5938   7
 -10   0  -3 176.352 108.982   6
 -10   0  -4 6083.34 477.748   7
 -10   0  -4 5738.71 519.426   6
 -10   0  -5 63.5906 90.5449   6
 -10   0  -6 10.9295 88.4704   6
 -10   0  -7 7.76681 148.207   6
 -10   1  17 422.355 152.409   7
 -10  -1  17 74.7594 100.024   7
 -10   1  16-26.7207 99.9069   7
 -10  -1  16-36.5539 121.285   7
 -10   1  15 812.056 196.547   7
 -10  -1  15 646.153 193.063   7
 -10   1  14 590.922 191.713   7
 -10  -1  14 507.566 195.904   7
 -10   1  13 1123.24 233.637   7
 -10  -1  13 1061.59 227.029   7
 -10   1  12-45.0388 88.6930   7
 -10  -1  12 175.382 148.103   7
 -10   1  11 1698.57 278.564   7
 -10  -1  11 934.577 237.658   7
 -10   1  10 6338.26 520.937   7
 -10  -1  10 7083.88 688.479   7
  10   1 -10 7109.17 412.443   3
 -10   1   9 4735.35 439.251   7
 -10  -1   9 4088.55 602.942   7
  10   1  -9 4254.42 318.843   3
 -10   1   8-15.1432 88.1735   7
 -10  -1   8 50.7665 202.551   7
  10   1  -8 264.217 86.3396   3
 -10   1   7 4408.02 423.030   7
 -10  -1   7 4190.47 700.194   7
  10   1  -7 4189.39 320.911   3
 -10   1   6 16951.2 861.284   7
 -10  -1   6 14346.2 1372.98   7
  10   1  -6 16249.4 701.167   3
  10   1  -5-13.9030 62.3664   3
 -10   1   5 171.016 127.073   7
  10  -1  -5 88.6953 59.4823   3
 -10  -1   5 128.299 419.445   7
 -10   1   4 7202.11 537.899   7
 -10  -1   4 6198.23 915.750   7
  10   1  -4 6902.57 453.176   3
  10  -1  -4 7396.51 397.329   3
 -10   1   3 98.5260 75.5954   7
  10   1  -3 350.386 116.282   3
 -10   1   2 4648.36 414.513   7
 -10  -1   2 3422.04 699.938   7
  10   1  -2 4610.49 375.172   3
 -10   1   1 1294.75 214.593   7
 -10  -1   1 1452.91 534.658   7
  10   1  -1 1203.54 205.363   3
 -10   1   0 1582.65 231.873   7
 -10  -1   0 1576.88 510.758   7
 -10  -1   0 1263.30 229.267   6
 -10   1   0 1647.46 272.054   6
 -10   1  -1-3.15742 83.7481   7
 -10  -1  -1 7.93236 75.8127   6
 -10   1  -1 126.639 108.918   6
 -10   1  -2-20.1951 52.7636   7
 -10  -1  -2 104.139 78.6254   6
 -10   1  -2 54.7617 100.003   6
 -10   1  -3 56.9622 68.0476   7
 -10  -1  -3-286.229 278.392   7
 -10   1  -3 10.4620 91.9384   6
 -10  -1  -3-126.982 113.584   6
 -10   1  -4 3336.82 334.079   7
 -10  -1  -4 3817.91 519.938   7
 -10   1  -4 3345.85 403.016   6
 -10  -1  -4 3038.68 371.180   6
 -10   1  -5 445.619 178.442   6
 -10  -1  -5 172.155 147.582   6
 -10   1  -6 1664.68 303.820   6
 -10  -1  -6 1236.60 258.676   6
 -10  -1  -7 284.185 154.562   6
  10  -2 -18-6.15231 120.674   2
 -10   2  17 56.2102 91.3626   7
 -10   2  16 139.172 118.637   7
 -10  -2  16 3.38262 117.898   7
 -10   2  15 181.806 108.588   7
 -10  -2  15 192.096 135.873   7
 -10   2  14 196.512 112.883   7
 -10  -2  14 390.729 229.718   7
 -10   2  13 1039.58 233.460   7
 -10  -2  13 835.039 365.204   7
 -10   2  12 411.296 154.353   7
 -10  -2  12 582.491 370.421   7
  10   2 -12 377.733 118.418   3
 -10   2  11 275.958 134.853   7
 -10  -2  11 278.170 379.217   7
  10   2 -11 256.577 93.1277   3
 -10   2  10 236.148 128.105   7
 -10  -2  10-208.800 398.121   7
  10   2 -10 23.4220 58.1456   3
 -10   2   9 5406.03 483.693   7
  10   2  -9 6370.47 441.137   3
 -10   2   8 28.0607 63.5678   7
  10   2  -8-19.8443 60.6368   3
 -10   2   7 3026.91 342.404   7
  10   2  -7 2863.42 298.978   3
 -10   2   6 6318.50 502.495   7
  10   2  -6 6139.85 434.929   3
  10   2  -5 154.257 94.7311   3
 -10   2   5 358.193 125.893   7
  10   2  -4 518.282 127.670   3
 -10   2   4 573.496 152.836   7
 -10   2   3 10398.3 647.371   7
  10   2  -3 10263.3 606.561   3
 -10   2   2 115.277 101.314   7
  10   2  -2 146.923 61.4194   3
 -10   2   1 2347.43 299.277   7
  10   2  -1 2759.51 314.535   3
 -10   2   0 3178.94 344.593   7
 -10  -2   0 2853.03 324.865   6
 -10   2   0 2886.65 351.961   6
  10   2   0 2660.88 322.198   3
 -10   2  -1 5366.95 453.428   7
 -10  -2  -1 6054.21 485.510   6
 -10   2  -1 5823.80 513.368   6
  10   2   1 5161.21 456.806   3
 -10   2  -2 52.7546 64.7788   7
  10   2   2 103.910 99.8836   3
 -10  -2  -2-21.9969 87.6314   6
 -10   2  -2 135.682 131.851   6
 -10   2  -3 558.514 161.498   7
 -10  -2  -3 875.362 192.561   6
 -10   2  -3 800.401 204.781   6
 -10   2  -4 2336.87 341.903   6
 -10  -2  -4 1682.37 284.724   6
 -10  -2  -5 534.145 426.017   7
 -10   2  -5 1330.39 264.463   6
 -10  -2  -5 1273.43 250.969   6
 -10  -2  -6-98.6946 105.436   6
 -10  -2  -7 207.608 97.3282   6
 -10   3  17 41.3419 90.0759   7
 -10   3  16 940.810 231.026   7
 -10  -3  16 924.921 332.049   7
 -10   3  15 66.0517 105.179   7
 -10  -3  15-199.290 280.158   7
 -10   3  14 939.032 226.718   7
 -10  -3  14 277.763 346.150   7
 -10   3  13 4671.23 476.025   7
 -10  -3  13 4823.79 937.133   7
  10   3 -13 4023.33 396.996   3
 -10   3  12-9.49972 79.1211   7
  10   3 -12-25.9946 74.7705   3
 -10   3  11 810.010 196.420   7
  10   3 -11 923.154 189.274   3
 -10   3  10 2195.90 324.813   7
  10   3 -10 1934.48 267.106   3
 -10   3   9 960.886 217.477   7
  10   3  -9 1118.15 204.090   3
 -10   3   8 2088.95 304.755   7
  10   3  -8 2094.97 271.479   3
  10   3  -7 293.584 114.573   3
 -10   3   7 528.242 165.887   7
  10   3  -6 42.2470 55.9434   3
 -10   3   6 108.364 87.7101   7
 -10   3   5 7144.20 563.001   7
  10   3  -5 7575.83 535.923   3
  10   3  -4 1144.86 224.500   3
 -10   3   4 1245.31 229.010   7
 -10   3   3 13095.5 764.075   7
  10   3  -3 11994.8 700.947   3
 -10   3   2 1835.28 268.326   7
  10   3  -2 2063.05 283.807   3
 -10   3   1 719.794 191.682   7
  10   3  -1 576.035 170.668   3
 -10   3   0 1753.56 267.443   7
  10   3   0 1737.91 277.852   3
 -10   3  -1 1276.36 226.172   7
  10   3   1 1350.29 243.105   3
 -10  -3  -1 1390.09 232.546   6
 -10   3  -1 1771.92 292.839   6
 -10   3  -2 265.157 118.490   7
  10   3   2 512.906 172.205   3
 -10  -3  -2 457.969 144.471   6
 -10   3  -2 457.619 192.128   6
 -10   3  -3-64.7217 68.8020   7
  10   3   3 51.4978 126.464   3
 -10  -3  -3 177.517 116.375   6
 -10   3  -3 34.0201 71.2775   6
  10   3   4 178.641 126.609   3
 -10  -3  -4-53.2744 97.1091   6
 -10   3  -4 147.882 123.337   6
  10   3   5 431.228 183.923   3
 -10  -3  -5 37.4125 94.6482   6
 -10  -3  -6 270.997 138.720   6
 -10  -3  -7 241.015 144.452   6
 -10   4  14 519.322 193.608   7
  10   4 -14 224.396 143.238   3
 -10   4  13 126.407 101.824   7
  10   4 -13 299.899 142.339   3
 -10   4  12 484.017 162.088   7
  10   4 -12 306.770 146.419   3
 -10   4  11 17.7184 105.091   7
  10   4 -11 11.6678 78.1406   3
 -10   4  10 73.8683 99.3714   7
  10   4 -10-110.045 93.8690   3
 -10   4   9 1044.98 235.411   7
  10   4  -9 1242.46 229.712   3
 -10   4   8 366.181 152.219   7
  10   4  -8 747.972 186.610   3
 -10   4   7 520.918 178.472   7
  10   4  -7 703.000 169.163   3
  10   4  -6 56.2808 78.0037   3
 -10   4   6 71.6801 100.094   7
  10   4  -5 399.559 151.055   3
 -10   4   5 510.247 164.085   7
  10   4  -4 69.8982 72.2755   3
 -10   4   4 385.229 168.724   7
  10   4  -3-165.756 122.533   3
 -10   4   3 102.679 83.1447   7
  10   4  -2 287.322 122.928   3
 -10   4   2 844.522 206.740   7
 -10   4   1 251.173 124.863   7
  10   4  -1 179.472 80.5443   3
 -10   4   0 362.828 139.077   7
  10   4   0 185.055 113.891   3
 -10   4  -1 101.227 105.754   7
  10   4   1 153.378 94.8829   3
 -10   4  -2 1092.37 217.607   7
  10   4   2 974.441 236.252   3
 -10   4  -2 1149.28 265.796   6
  10   4   3 930.840 234.825   3
 -10   4  -3 645.942 211.250   6
  10   5 -13-50.1072 128.100   3
  10   5 -12 1052.62 243.644   4
  10   5 -12 702.658 188.467   3
  10   5 -11 166.219 86.2430   4
  10   5 -11 122.194 143.390   3
  10   5 -10 500.657 173.318   3
 -10   5   9 2051.29 335.647   7
  10   5  -9 1378.73 267.627   3
 -10   5   8 1057.67 256.430   7
  10   5  -8 818.273 217.792   3
 -10   5   7 993.644 233.033   7
  10   5  -7 908.570 218.233   3
 -10   5   6-181.929 153.843   7
  10   5  -6 184.163 141.234   3
  10   5  -5 1099.64 231.206   3
 -10   5   5 881.890 203.366   7
  10   5  -4 237.747 122.209   3
 -10   5   4 473.070 184.592   7
  10   5  -3 1572.09 280.872   3
 -10   5   3 1430.26 259.706   7
  10   5  -2 212.225 143.759   3
 -10   5   2 211.249 118.423   7
  10   5  -1 184.167 110.359   3
 -10   5   1 107.374 98.9861   7
 -10   5   0 223.318 152.198   7
  10   5   0-161.470 159.871   3
 -10   5  -1 75.6260 83.5273   7
 -10   5  -2 120.446 113.537   7
  10   6 -10-73.1777 127.310   4
 -11   0  17 187.079 121.089   7
 -11   0  16-114.518 159.998   7
 -11   0  15 3615.41 412.619   7
 -11   0  14-169.167 146.699   7
 -11   0  13 1620.01 291.409   7
 -11   0  12 121.336 131.105   7
 -11   0  11 7294.26 594.799   7
 -11   0  10 105.142 115.391   7
 -11   0   9 5753.05 530.693   7
 -11   0   8 49.3600 149.910   7
 -11   0   7 3231.37 382.181   7
 -11   0   6-66.3400 117.988   7
 -11   0   5 10389.2 714.637   7
  11   0  -5 9829.21 521.465   3
 -11   0   4-167.900 147.883   7
  11   0  -4 49.0962 50.6484   3
 -11   0   3 2609.01 357.281   7
  11   0  -3 2920.16 288.446   3
 -11   0   2-17.6551 105.523   7
  11   0  -2-9.78729 62.9291   3
 -11   0   1 1516.51 275.591   7
 -11   0   0-30.4259 112.693   7
 -11   0   0-31.0581 113.876   6
 -11   0  -1 3907.24 418.735   7
 -11   0  -1 4088.08 438.373   6
 -11   0  -2-51.3456 95.2546   7
 -11   0  -2-178.230 94.0919   6
 -11   0  -3 417.151 150.163   7
 -11   0  -3 383.539 152.588   6
 -11   0  -4 165.121 124.164   6
 -11   1  18 157.897 101.913   7
 -11   1  17-34.9212 106.411   7
 -11  -1  17 85.6523 96.9607   7
 -11   1  16 293.223 178.777   7
 -11  -1  16 156.960 140.878   7
 -11   1  15 1409.64 268.149   7
 -11  -1  15 1897.28 326.082   7
 -11   1  14 156.981 98.8078   7
 -11  -1  14 319.264 161.808   7
 -11   1  13 403.287 159.437   7
 -11  -1  13 345.555 192.686   7
 -11   1  12 3608.25 414.636   7
 -11  -1  12 3811.17 453.509   7
 -11   1  11 5.92695 81.8795   7
 -11  -1  11-74.9354 161.517   7
 -11   1  10 43.8416 105.476   7
 -11  -1  10-35.8419 177.157   7
 -11   1   9 1288.46 240.794   7
 -11  -1   9 1684.85 389.117   7
  11   1  -8 675.483 136.416   3
 -11   1   8 910.488 213.244   7
 -11  -1   8 1088.81 348.583   7
  11   1  -7 1415.94 195.494   3
 -11   1   7 1675.14 270.876   7
 -11  -1   7 1120.51 359.020   7
  11   1  -6 120.509 71.1996   3
 -11   1   6 98.0670 118.179   7
 -11   1   5 6462.09 533.702   7
 -11  -1   5 6616.03 855.338   7
  11   1  -5 6966.53 455.123   3
  11   1  -4 128.825 86.6405   3
 -11   1   4-3.07391 72.2348   7
 -11  -1   4 213.657 282.953   7
 -11   1   3 276.068 138.774   7
  11   1  -3 213.265 111.889   3
 -11  -1   3 35.2072 215.643   7
  11  -1  -3 311.466 96.6228   3
 -11   1   2 19.4310 82.5406   7
 -11  -1   2-10.8259 223.219   7
  11   1  -2-57.2904 63.6998   3
 -11   1   1 796.153 196.079   7
 -11  -1   1 512.380 318.276   7
  11   1  -1 664.809 152.294   3
 -11   1   0 160.079 99.6155   7
 -11  -1   0 414.078 224.653   7
  11   1   0 260.362 110.677   3
 -11  -1   0 111.353 88.6623   6
 -11   1   0 108.706 109.688   6
 -11   1  -1 241.155 103.676   7
 -11  -1  -1 567.299 311.162   7
 -11  -1  -1-145.735 136.457   6
 -11   1  -1 291.493 137.220   6
 -11   1  -2 288.527 127.402   7
 -11  -1  -2 170.002 193.306   7
 -11  -1  -2 423.539 181.565   6
 -11   1  -2 50.5522 94.6525   6
 -11   1  -3 451.027 135.815   7
 -11  -1  -3 548.531 215.350   7
 -11  -1  -3 605.431 191.976   6
 -11   1  -3 505.831 183.526   6
 -11   1  -4 216.223 184.639   6
 -11  -1  -4 166.821 122.373   6
 -11  -1  -5 4147.73 464.804   6
 -11   2  17-162.684 152.060   7
 -11  -2  17 141.392 163.115   7
 -11   2  16 92.5878 108.461   7
 -11  -2  16 61.8125 121.049   7
 -11   2  15 83.3405 86.7274   7
 -11  -2  15-20.8292 133.497   7
 -11   2  14 589.824 207.718   7
 -11  -2  14 469.701 214.981   7
 -11   2  13 65.4053 90.6699   7
 -11  -2  13-49.2975 241.253   7
 -11   2  12 555.837 188.004   7
 -11  -2  12 306.279 277.464   7
 -11   2  11 211.808 99.0987   7
 -11  -2  11 339.356 428.282   7
 -11   2  10 1.32670 134.731   7
  11   2 -10 239.677 100.707   3
 -11   2   9 140.576 74.0387   7
 -11  -2   9 92.9607 425.112   7
  11   2  -9 111.591 77.2446   3
 -11   2   8 858.693 204.138   7
 -11  -2   8 1430.59 546.771   7
  11   2  -8 811.113 161.881   3
  11   2  -7 354.212 127.338   3
 -11   2   7 219.857 113.576   7
 -11  -2   7 370.432 368.457   7
 -11   2   6 3187.19 375.461   7
  11   2  -6 3224.24 326.942   3
 -11   2   5 5264.66 483.190   7
  11   2  -5 5706.00 448.942   3
  11   2  -4 351.244 109.157   3
 -11   2   4 225.400 128.956   7
 -11   2   3 1055.39 241.069   7
  11   2  -3 1013.28 209.068   3
 -11   2   2 5003.41 467.610   7
  11   2  -2 4813.69 434.142   3
 -11   2   1 4388.75 434.746   7
  11   2  -1 4716.84 438.813   3
 -11   2   0 655.904 182.597   7
  11   2   0 1019.11 211.787   3
 -11   2  -1 3297.48 369.678   7
 -11  -2  -1 3646.59 392.430   6
 -11   2  -1 2674.31 361.602   6
  11   2   1 3146.33 384.631   3
 -11   2  -2 1204.67 231.900   7
 -11  -2  -2 947.921 577.945   7
  11   2   2 1020.12 242.134   3
 -11  -2  -2 1107.70 233.354   6
 -11   2  -2 983.483 237.788   6
 -11   2  -3 627.176 171.351   7
 -11  -2  -3 1062.60 617.159   7
  11   2   3 749.860 179.832   3
 -11  -2  -3 664.516 205.631   6
 -11   2  -3 789.375 221.208   6
 -11  -2  -4 21.9313 472.975   7
 -11  -2  -4 1206.18 248.592   6
 -11  -2  -5 615.043 191.134   6
 -11  -3  16 426.725 269.499   7
 -11  -3  15 18.7256 270.079   7
 -11   3  14-202.767 148.276   7
 -11  -3  14-390.292 296.103   7
 -11   3  13 100.754 99.8494   7
 -11  -3  13-484.909 576.646   7
 -11   3  12 162.620 96.8013   7
 -11  -3  12 363.600 470.961   7
 -11   3  11 219.867 171.549   7
  11   3 -11 262.933 118.942   3
 -11   3  10 338.320 173.539   7
  11   3 -10 317.314 121.115   3
 -11   3   9 83.1334 71.0950   7
  11   3  -9-20.7904 87.2589   3
 -11   3   8 68.9691 120.642   7
  11   3  -8 238.750 128.513   3
  11   3  -7 295.167 142.953   3
 -11   3   7-144.188 128.057   7
  11   3  -6 495.866 174.185   3
 -11   3   6 296.906 139.096   7
  11   3  -5 1217.06 226.930   3
 -11   3   5 1031.39 217.321   7
  11   3  -4 361.497 107.300   3
 -11   3   4 321.648 152.576   7
  11   3  -3 56.3979 108.291   3
 -11   3   3 78.4674 104.343   7
 -11   3   2 1863.08 292.647   7
  11   3  -2 1139.33 228.735   3
 -11   3   1 365.155 145.737   7
  11   3  -1 709.022 195.868   3
 -11   3   0 285.461 135.308   7
  11   3   0 213.131 110.608   3
 -11   3  -1 1826.52 275.975   7
  11   3   1 1595.10 285.144   3
 -11   3  -1 1938.27 319.196   6
 -11   3  -2 284.329 98.6598   7
  11   3   2 897.174 213.095   3
 -11  -3  -2 555.027 195.845   6
 -11   3  -2 719.010 218.095   6
  11   3   3 796.256 211.941   3
 -11  -3  -3 560.452 153.013   6
 -11  -3  -4-158.902 159.858   6
 -11  -3  -5 126.735 136.966   6
  11   4 -12 72.5615 108.425   3
 -11   4  11 153.714 124.330   7
  11   4 -11 404.634 157.474   3
 -11   4  10 11.7385 92.6139   7
  11   4 -10 98.2298 94.3195   3
 -11   4   9 442.256 166.230   7
  11   4  -9 243.691 83.7666   3
 -11   4   8 312.330 171.588   7
  11   4  -8 263.356 123.251   3
 -11   4   7 192.907 188.085   7
  11   4  -7 123.185 126.629   3
  11   4  -6 645.554 172.597   3
 -11   4   6 1009.54 237.679   7
  11   4  -5 295.319 129.480   3
 -11   4   5-77.0816 132.487   7
  11   4  -4 1310.51 260.005   3
 -11   4   4 992.679 196.615   7
  11   4  -3 854.014 184.081   3
 -11   4   3 763.930 192.838   7
  11   4  -2 736.227 190.841   3
 -11   4   2 728.158 204.174   7
 -11   4   1 112.753 96.7142   7
  11   4  -1 1.03222 101.792   3
 -11   4   0 94.7992 112.610   7
  11   4   0-50.6137 106.705   3
 -11   4  -1 276.889 142.115   7
  11   5 -11 92.2325 80.2666   3
  11   5 -10-26.6521 121.613   3
  11   5  -9 494.683 159.167   3
  11   5  -8 869.509 234.024   3
  11   5  -7 517.620 198.543   3
  11   5  -6 429.541 203.087   3
  11   5  -5-62.2366 107.571   3
  11   5  -4 538.004 206.939   3
 -11   5   2 490.352 168.893   7
 -11   5   1-2.71718 100.291   7
 -11   5   0 315.694 164.876   7
 -11   5  -1 0.70852 121.809   7
 -12   0  16 1027.03 247.129   7
 -12   0  15 94.1986 122.429   7
 -12   0  14 3469.26 436.116   7
 -12   0  13 72.4193 143.515   7
 -12   0  12 78.0015 130.289   7
 -12   0  11 6.24460 119.596   7
 -12   0  10 1302.45 282.581   7
 -12   0   9 164.973 179.966   7
 -12   0   8 330.690 175.497   7
 -12   0   7 69.4032 122.394   7
 -12   0   6 47.4025 147.100   7
 -12   0   5-229.091 131.156   7
 -12   0   4 59.0961 160.961   7
 -12   0   3 105.567 153.170   7
  12   0  -3-20.5979 64.3872   3
 -12   0   2 332.062 156.699   7
  12   0  -2 297.590 96.9556   3
 -12   0   1 20.0763 108.173   7
  12   0  -1-68.8711 62.0135   3
 -12   0   0-147.490 170.467   7
 -12   0  -1 141.828 127.539   7
 -12   0  -1 28.2245 95.0758   6
 -12   0  -2 914.132 220.032   7
 -12   0  -2 827.391 221.944   6
 -12   1  15 1014.77 259.101   7
 -12  -1  15 946.537 228.255   7
 -12   1  14 1137.05 240.841   7
 -12  -1  14 1511.30 307.380   7
 -12   1  13 1533.58 291.038   7
 -12  -1  13 1690.93 325.994   7
 -12   1  12 1310.93 262.639   7
 -12  -1  12 1669.55 312.126   7
 -12   1  11 131.109 117.544   7
 -12  -1  11 477.957 216.466   7
 -12   1  10 97.8195 93.2969   7
 -12  -1  10-53.9197 177.020   7
 -12   1   9 395.075 171.568   7
 -12  -1   9-50.7880 217.992   7
 -12   1   8 26.7863 103.690   7
 -12  -1   8-268.805 226.872   7
 -12   1   7 199.960 109.149   7
 -12  -1   7 916.250 292.816   7
 -12   1   6 285.450 168.739   7
 -12  -1   6 453.612 282.414   7
  12   1  -5-15.5733 77.3657   3
 -12   1   5 124.028 85.3734   7
 -12  -1   5-56.9657 180.676   7
 -12   1   4 1533.92 269.214   7
 -12  -1   4 2025.62 398.939   7
  12   1  -4 1858.81 260.311   3
 -12   1   3 525.125 166.992   7
  12   1  -3 433.679 135.943   3
 -12  -1   3 354.377 251.132   7
 -12   1   2 489.575 174.228   7
 -12  -1   2 151.208 186.016   7
  12   1  -2 471.273 148.795   3
 -12   1   1 406.139 157.217   7
 -12  -1   1 677.551 276.862   7
  12   1  -1 501.559 140.069   3
 -12   1   0 57.6001 96.2747   7
  12   1   0 41.6138 94.2287   3
 -12   1  -1 598.308 165.918   7
 -12  -1  -1 559.549 297.815   7
  12   1   1 346.898 134.890   3
 -12  -1  -1 316.687 147.257   6
 -12   1  -1 385.031 172.885   6
 -12   1  -2 405.754 142.867   7
 -12  -1  -2 270.913 218.544   7
 -12  -1  -2 318.370 140.183   6
 -12  -2  14-74.2404 179.381   7
 -12   2  13-10.7220 88.7005   7
 -12  -2  13 14.6977 176.860   7
 -12   2  12 38.2057 109.315   7
 -12  -2  12 459.133 332.136   7
 -12   2  11 219.311 149.807   7
 -12  -2  11 264.757 265.105   7
 -12   2  10 401.193 163.525   7
 -12  -2  10 354.149 278.840   7
 -12   2   9 1643.29 295.471   7
 -12  -2   9 1463.02 544.177   7
 -12   2   8 212.279 136.937   7
 -12  -2   8 152.471 467.443   7
  12   2  -7 856.425 185.494   3
 -12   2   7 1043.40 240.071   7
 -12  -2   7 782.465 465.220   7
  12   2  -6-22.6545 65.5170   3
 -12   2   6 79.7932 90.9201   7
  12   2  -5 691.142 182.309   3
 -12   2   5 818.487 200.786   7
 -12  -2   5 838.894 567.441   7
  12   2  -4 109.161 61.5520   3
 -12   2   4-115.641 102.688   7
  12   2  -3 137.217 80.4873   3
 -12   2   3 425.002 159.661   7
 -12  -2   3 63.6956 375.655   7
 -12   2   2-58.9221 122.499   7
  12   2  -2 3.27093 80.6986   3
 -12   2   1-28.3023 139.035   7
  12   2  -1 186.999 108.399   3
 -12   2   0 113.530 99.5203   7
 -12  -2   0 597.008 805.177   7
  12   2   0 209.491 143.176   3
 -12   2  -1 82.9769 123.266   7
 -12  -2  -1 81.7577 403.767   7
  12   2   1-16.2241 99.0196   3
 -12   2  -2 401.327 163.095   7
 -12  -2  -2 360.574 449.075   7
  12   2   2 130.943 105.103   3
 -12  -2  -2 458.743 192.266   6
 -12  -2  -3 193.688 346.881   7
 -12  -2  -3 1059.54 264.179   6
 -12  -3  11 1999.73 898.641   7
 -12   3  10 142.955 139.582   7
 -12  -3  10 666.643 646.093   7
 -12   3   9 363.180 184.669   7
  12   3  -9 102.697 81.5175   3
 -12   3   8 146.638 126.251   7
  12   3  -8 189.994 111.018   3
  12   3  -7-2.19671 74.2300   3
 -12   3   7 159.892 134.957   7
  12   3  -6 31.8185 89.4905   3
 -12   3   6 156.565 127.687   7
  12   3  -5 327.238 126.874   3
 -12   3   5 371.368 179.863   7
  12   3  -4 88.0986 122.601   3
 -12   3   4-39.0789 95.7761   7
  12   3  -3 805.884 182.038   3
 -12   3   3 870.401 215.049   7
 -12   3   2 2623.05 368.758   7
  12   3  -2 2268.71 323.671   3
 -12   3   1 7697.13 625.177   7
  12   3  -1 7563.05 634.055   3
 -12   3   0-23.7509 97.2714   7
  12   3   0-35.7550 94.1482   3
 -12   3  -1 591.436 193.958   7
 -12  -3  -3 27.4458 128.843   6
  12   4 -10 1045.82 242.501   3
  12   4  -9 263.597 149.696   3
  12   4  -8 646.085 181.322   3
  12   4  -7-70.0170 112.860   3
  12   4  -6 619.669 183.096   3
  12   4  -5-34.2497 119.848   3
  12   4  -4 53.8819 107.610   3
  12   4  -3 195.862 154.184   3
 -12   4   3 44.6872 79.8751   7
 -12   4   2 38.0390 89.9087   7
 -12   4   1 1859.07 318.742   7
 -12   4   0 793.502 232.435   7
 -13   0  10-276.843 190.979   7
 -13   0   9 290.580 161.963   7
 -13   0   8 291.615 183.667   7
 -13   0   7 8.45723 106.930   7
 -13   0   6 73.7385 153.164   7
 -13   0   5 269.799 152.922   7
 -13   0   4 278.838 188.978   7
 -13   0   3 863.995 235.630   7
 -13   0   2-164.136 168.441   7
 -13   0   1 770.915 226.981   7
 -13   0   0-120.321 141.114   7
 -13   0  -1 9.52221 113.306   7
 -13   1  10 73.6256 120.431   7
 -13  -1  10-156.028 173.569   7
 -13   1   9-183.811 168.597   7
 -13  -1   9-80.7945 193.998   7
 -13   1   8-262.429 187.734   7
 -13  -1   8-71.5904 173.426   7
 -13   1   7 191.669 140.187   7
 -13  -1   7 175.339 186.963   7
 -13   1   6 259.170 133.168   7
 -13  -1   6 1276.28 314.331   7
 -13   1   5 64.9059 108.485   7
 -13  -1   5-55.9685 205.842   7
 -13   1   4-25.3201 102.146   7
 -13  -1   4 95.7915 162.589   7
 -13   1   3 27.2977 114.074   7
 -13  -1   3-67.3956 187.507   7
 -13   1   2 206.444 116.131   7
 -13  -1   2 297.489 196.677   7
  13   1  -2 164.574 115.251   3
 -13   1   1 19.8840 97.7374   7
 -13  -1   1-223.587 213.838   7
  13   1  -1 11.1600 79.9339   3
 -13   1   0 862.048 202.465   7
 -13  -1   0 293.024 187.790   7
  13   1   0 482.539 136.551   3
 -13   1  -1 712.818 217.480   7
 -13  -1  -1 957.916 273.870   7
  13   1   1 772.635 199.989   3
 -13   2   7 26.9452 90.7232   7
 -13   2   6 450.465 169.730   7
  13   2  -5 267.977 119.195   3
 -13   2   5 300.370 147.912   7
 -13  -2   5-152.106 486.614   7
  13   2  -4 456.251 151.839   3
 -13   2   4 608.304 206.855   7
 -13  -2   4 51.7519 406.551   7
  13   2  -3 732.486 178.119   3
 -13   2   3 721.247 180.601   7
 -13   2   2-13.7070 111.238   7
  13   2  -2 141.390 136.607   3
 -13   2   1 531.266 181.103   7
  13   2  -1 1152.81 238.552   3
 -13   2   0 1792.47 325.864   7
  13   2   0 1528.17 277.180   3
  13   3  -6 255.002 136.385   3
  13   3  -5 497.904 145.220   3
  13   3  -4 739.369 180.307   3
  13   3  -3 378.369 153.119   3
  13   3  -2 118.977 93.3376   3
  13   4  -8 50.6616 90.5178   3
  13   4  -7 216.356 148.185   3
  13   4  -6 201.503 117.160   3
   0   0   0    0.00    0.00   0

TITL KD17F19_RT_r2 in P2(1)/n
REM P2(1)/n (#14 in standard setting)
CELL 0.71073  10.649183   6.560653  15.028858  90.0000 110.6474  90.0000
ZERR    8.00   0.000540   0.000250   0.000801   0.0000   0.0060   0.0000
LATT  1
SYMM -x+1/2, y+1/2,-z+1/2
SFAC C H N O
UNIT 88.00 80.00 8.00 8.00
TREF
HKLF 4
END
;
_shelx_hkl_checksum                80103
_olex2_submission_special_instructions  'No special instructions were received'
_oxdiff_exptl_absorpt_empirical_details
;
Empirical correction (ABSPACK) includes:
- Absorption correction using spherical harmonics
- Frame scaling
;
_oxdiff_exptl_absorpt_empirical_full_max  3.905
_oxdiff_exptl_absorpt_empirical_full_min  0.890

# end

data_2
_audit_creation_date               2024-11-05
_audit_creation_method
;
Olex2 1.3
(compiled 2020.11.12 svn.r5f609507 for OlexSys, GUI svn.r6408)
;
_shelx_SHELXL_version_number       '2016/6'
_audit_contact_author_address      ?
_audit_contact_author_email        ?
_audit_contact_author_name         ''
_audit_contact_author_phone        ?
_publ_contact_author_id_orcid      ?
_publ_section_references
;
Bourhis, L.J., Dolomanov, O.V., Gildea, R.J., Howard, J.A.K., Puschmann, H.
 (2015). Acta Cryst. A71, 59-75.

Dolomanov, O.V., Bourhis, L.J., Gildea, R.J, Howard, J.A.K. & Puschmann, H.
 (2009), J. Appl. Cryst. 42, 339-341.

Sheldrick, G.M. (2015). Acta Cryst. A71, 3-8.
;
_chemical_name_common              ?
_chemical_name_systematic          ?
_chemical_formula_moiety           'C22 H18 I2 O8'
_chemical_formula_sum              'C22 H18 I2 O8'
_chemical_formula_weight           664.16
_chemical_melting_point            ?
loop_
  _atom_type_symbol
  _atom_type_description
  _atom_type_scat_dispersion_real
  _atom_type_scat_dispersion_imag
  _atom_type_scat_source
 'C' 'C' 0.0033 0.0016 'International Tables Vol C Tables 4.2.6.8 and 6.1.1.4'
 'H' 'H' 0.0000 0.0000 'International Tables Vol C Tables 4.2.6.8 and 6.1.1.4'
 'I' 'I' -0.4742 1.8119 'International Tables Vol C Tables 4.2.6.8 and 6.1.1.4'
 'O' 'O' 0.0106 0.0060 'International Tables Vol C Tables 4.2.6.8 and 6.1.1.4'

_shelx_space_group_comment
;
The symmetry employed for this shelxl refinement is uniquely defined
by the following loop, which should always be used as a source of
symmetry information in preference to the above space-group names.
They are only intended as comments.
;
_space_group_crystal_system        'monoclinic'
_space_group_IT_number             14
_space_group_name_H-M_alt          'P 1 21/c 1'
_space_group_name_Hall             '-P 2ybc'
loop_
  _space_group_symop_operation_xyz
 'x, y, z'
 '-x, y+1/2, -z+1/2'
 '-x, -y, -z'
 'x, -y-1/2, z-1/2'

_cell_length_a                     14.3357(12)
_cell_length_b                     4.7954(3)
_cell_length_c                     16.3842(15)
_cell_angle_alpha                  90
_cell_angle_beta                   98.436(8)
_cell_angle_gamma                  90
_cell_volume                       1114.15(16)
_cell_formula_units_Z              2
_cell_measurement_reflns_used      1792
_cell_measurement_temperature      293(2)
_cell_measurement_theta_max        24.3440
_cell_measurement_theta_min        2.5050
_shelx_estimated_absorpt_T_max     ?
_shelx_estimated_absorpt_T_min     ?
_exptl_absorpt_coefficient_mu      2.869
_exptl_absorpt_correction_T_max    1.00000
_exptl_absorpt_correction_T_min    0.31638
_exptl_absorpt_correction_type     multi-scan
_exptl_absorpt_process_details
;
CrysAlisPro 1.171.43.141a (Rigaku Oxford Diffraction, 2024)
Empirical absorption correction using spherical harmonics,
implemented in SCALE3 ABSPACK scaling algorithm.
;
_exptl_absorpt_special_details     ?
_exptl_crystal_colour              'clear light colourless'
_exptl_crystal_colour_lustre       clear
_exptl_crystal_colour_modifier     light
_exptl_crystal_colour_primary      colourless
_exptl_crystal_density_diffrn      1.980
_exptl_crystal_density_meas        ?
_exptl_crystal_density_method      ?
_exptl_crystal_description         needle
_exptl_crystal_F_000               640
_exptl_crystal_size_max            0.1
_exptl_crystal_size_mid            0.02
_exptl_crystal_size_min            0.01
_exptl_transmission_factor_max     ?
_exptl_transmission_factor_min     ?
_diffrn_reflns_av_R_equivalents    0.0775
_diffrn_reflns_av_unetI/netI       0.0918
_diffrn_reflns_Laue_measured_fraction_full  0.999
_diffrn_reflns_Laue_measured_fraction_max  0.871
_diffrn_reflns_limit_h_max         15
_diffrn_reflns_limit_h_min         -19
_diffrn_reflns_limit_k_max         6
_diffrn_reflns_limit_k_min         -6
_diffrn_reflns_limit_l_max         21
_diffrn_reflns_limit_l_min         -22
_diffrn_reflns_number              9396
_diffrn_reflns_point_group_measured_fraction_full  0.999
_diffrn_reflns_point_group_measured_fraction_max  0.871
_diffrn_reflns_theta_full          25.000
_diffrn_reflns_theta_max           29.351
_diffrn_reflns_theta_min           2.513
_diffrn_ambient_temperature        293(2)
_diffrn_detector                   'CCD plate'
_diffrn_detector_area_resol_mean   16.1385
_diffrn_detector_type              Sapphire3
_diffrn_measured_fraction_theta_full  0.999
_diffrn_measured_fraction_theta_max  0.871
_diffrn_measurement_details
;
List of Runs (angles in degrees, time in seconds):

  # Type    Start    End  Width  t~exp~   \w     \q     \k     \f   Frames
--------------------------------------------------------------------------
  1  \w    -51.00  36.00   1.00   81.39    --   17.46 -57.00 -30.00   87
  2  \w     -7.00  29.00   1.00  100.00    --   17.46  77.00  90.00   36
  3  \w     -1.00  82.00   1.00  100.00    --   17.46  57.00-120.00   83
  4  \w     -1.00  34.00   1.00  100.00    --   17.46  77.00-180.00   35
  5  \w     -9.00  34.00   1.00  100.00    --   17.46  86.00 -57.00   43
  6  \w    -50.00  35.00   1.00  100.00    --   17.46 -38.00  60.00   85
  7  \w     18.00  44.00   1.00  100.00    --  -16.68  57.00-120.00   26
  8  \w     13.00  39.00   1.00  100.00    --   17.62  77.00-150.00   26
;
_diffrn_measurement_device         'four-circle diffractometer'
_diffrn_measurement_device_type    'Xcalibur, Sapphire3'
_diffrn_measurement_method         '\w scans'
_diffrn_orient_matrix_type        
 'CrysAlisPro convention (1999,Acta A55,543-557)'
_diffrn_orient_matrix_UB_11        -0.0405815000
_diffrn_orient_matrix_UB_12        0.0370322000
_diffrn_orient_matrix_UB_13        0.0176873000
_diffrn_orient_matrix_UB_21        0.0156848000
_diffrn_orient_matrix_UB_22        -0.0851548000
_diffrn_orient_matrix_UB_23        0.0346582000
_diffrn_orient_matrix_UB_31        0.0247276000
_diffrn_orient_matrix_UB_32        0.1151581000
_diffrn_orient_matrix_UB_33        0.0199648000
_diffrn_radiation_monochromator    graphite
_diffrn_radiation_probe            x-ray
_diffrn_radiation_type             'Mo K\a'
_diffrn_radiation_wavelength       0.71073
_diffrn_source                     'fine-focus sealed X-ray tube'
_diffrn_source_type                'Enhance (Mo) X-ray Source'
_reflns_Friedel_coverage           0.000
_reflns_Friedel_fraction_full      .
_reflns_Friedel_fraction_max       .
_reflns_number_gt                  1495
_reflns_number_total               2673
_reflns_odcompleteness_completeness  99.88
_reflns_odcompleteness_iscentric   1
_reflns_odcompleteness_theta       26.32
_reflns_special_details
;
 Reflections were merged by SHELXL according to the crystal
 class for the calculation of statistics and refinement.
 
 _reflns_Friedel_fraction is defined as the number of unique
 Friedel pairs measured divided by the number that would be
 possible theoretically, ignoring centric projections and
 systematic absences.
;
_reflns_threshold_expression       'I > 2\s(I)'
_computing_cell_refinement         'CrysAlisPro 1.171.43.141a (Rigaku OD, 2024)'
_computing_data_collection        
 'CrysAlisPro system (CCD 43.141a 64-bit (release 04-10-2024))'
_computing_data_reduction          'CrysAlisPro 1.171.43.141a (Rigaku OD, 2024)'
_computing_molecular_graphics      'Olex2 1.3 (Dolomanov et al., 2009)'
_computing_publication_material    'Olex2 1.3 (Dolomanov et al., 2009)'
_computing_structure_refinement    'olex2.refine 1.3 (Bourhis et al., 2015)'
_computing_structure_solution      'SHELXT 2014/5 (Sheldrick, 2014)'
_refine_diff_density_max           0.860
_refine_diff_density_min           -0.619
_refine_diff_density_rms           0.134
_refine_ls_extinction_coef         .
_refine_ls_extinction_method       none
_refine_ls_goodness_of_fit_ref     1.019
_refine_ls_hydrogen_treatment      constr
_refine_ls_matrix_type             full
_refine_ls_number_parameters       145
_refine_ls_number_reflns           2673
_refine_ls_number_restraints       108
_refine_ls_R_factor_all            0.1199
_refine_ls_R_factor_gt             0.0494
_refine_ls_restrained_S_all        1.001
_refine_ls_shift/su_max            0.001
_refine_ls_shift/su_mean           0.000
_refine_ls_structure_factor_coef   Fsqd
_refine_ls_weighting_details      
 'w=1/[\s^2^(Fo^2^)+(0.0185P)^2^] where P=(Fo^2^+2Fc^2^)/3'
_refine_ls_weighting_scheme        calc
_refine_ls_wR_factor_gt            0.0711
_refine_ls_wR_factor_ref           0.0922
_refine_special_details            ?
_olex2_refinement_description
;
1. Fixed Uiso
 At 1.2 times of:
  All C(H) groups, All C(H,H) groups
2. Rigid body (RIGU) restrains
 C1, H1, C2, C6, C3, C5, I1, H3, C4, H5, C7, H7a, H7b, O4, C8, C9, O3, H9a,
 H9b, C10, O1, O2, C11, H11a, H11b
 with sigma for 1-2 distances of 0.004 and sigma for 1-3 distances of 0.004
3.a Secondary CH2 refined with riding coordinates:
 C7(H7a,H7b), C9(H9a,H9b), C11(H11a,H11b)
3.b Aromatic/amide H refined with riding coordinates:
 C1(H1), C3(H3), C5(H5)
;
_atom_sites_solution_hydrogens     geom
_atom_sites_solution_primary       dual
_atom_sites_solution_secondary     ?
loop_
  _atom_site_label
  _atom_site_type_symbol
  _atom_site_fract_x
  _atom_site_fract_y
  _atom_site_fract_z
  _atom_site_U_iso_or_equiv
  _atom_site_adp_type
  _atom_site_occupancy
  _atom_site_site_symmetry_order
  _atom_site_calc_flag
  _atom_site_refinement_flags_posn
  _atom_site_refinement_flags_adp
  _atom_site_refinement_flags_occupancy
  _atom_site_disorder_assembly
  _atom_site_disorder_group
 C1 C 0.8807(4) 0.1703(10) 0.5600(3) 0.0378(14) Uani 1 1 d . . . . .
 H1 H 0.928647 0.118084 0.530507 0.045 Uiso 1 1 calc R U . . .
 C2 C 0.7921(4) 0.0543(10) 0.5406(3) 0.0351(13) Uani 1 1 d . . . . .
 C3 C 0.7226(4) 0.1290(10) 0.5867(3) 0.0381(14) Uani 1 1 d . . . . .
 H3 H 0.663360 0.046550 0.575344 0.046 Uiso 1 1 calc R U . . .
 C4 C 0.7394(5) 0.3255(11) 0.6499(3) 0.0390(14) Uani 1 1 d . . . . .
 C5 C 0.8281(4) 0.4430(10) 0.6674(4) 0.0415(14) Uani 1 1 d . . . . .
 H5 H 0.840241 0.575607 0.709018 0.050 Uiso 1 1 calc R U . . .
 C6 C 0.8988(4) 0.3641(11) 0.6231(3) 0.0392(14) Uani 1 1 d . . . . .
 C7 C 0.6634(4) 0.4072(12) 0.6984(4) 0.0511(16) Uani 1 1 d . . . . .
 H7A H 0.642303 0.244659 0.725796 0.061 Uiso 1 1 calc R U . . .
 H7B H 0.687674 0.542119 0.740255 0.061 Uiso 1 1 calc R U . . .
 C8 C 0.4996(4) 0.4234(11) 0.6474(3) 0.0354(13) Uani 1 1 d . . . . .
 C9 C 0.4269(4) 0.5929(10) 0.5955(4) 0.0420(14) Uani 1 1 d . . . . .
 H9A H 0.441986 0.602406 0.539791 0.050 Uiso 1 1 calc R U . . .
 H9B H 0.427791 0.781340 0.617185 0.050 Uiso 1 1 calc R U . . .
 C10 C 0.3297(5) 0.4719(11) 0.5934(4) 0.0426(14) Uani 1 1 d . . . . .
 C11 C 0.2209(4) 0.1477(11) 0.5296(4) 0.0449(16) Uani 1 1 d . . . . .
 H11A H 0.173474 0.293057 0.520094 0.054 Uiso 1 1 calc R U . . .
 H11B H 0.213299 0.052266 0.580391 0.054 Uiso 1 1 calc R U . . .
 I1 I 1.03528(3) 0.52734(8) 0.64991(3) 0.05362(17) Uani 1 1 d . . . . .
 O1 O 0.2740(3) 0.5407(8) 0.6374(3) 0.0592(12) Uani 1 1 d . . . . .
 O2 O 0.3137(3) 0.2698(7) 0.5370(3) 0.0466(11) Uani 1 1 d . . . . .
 O3 O 0.4839(3) 0.2211(7) 0.6861(3) 0.0628(14) Uani 1 1 d . . . . .
 O4 O 0.5849(3) 0.5269(7) 0.6442(2) 0.0432(10) Uani 1 1 d . . . . .

loop_
  _atom_site_aniso_label
  _atom_site_aniso_U_11
  _atom_site_aniso_U_22
  _atom_site_aniso_U_33
  _atom_site_aniso_U_23
  _atom_site_aniso_U_13
  _atom_site_aniso_U_12
 C1 0.029(3) 0.048(3) 0.036(3) 0.005(2) 0.002(3) 0.006(3)
 C2 0.039(3) 0.034(3) 0.031(3) 0.003(2) -0.002(3) 0.004(2)
 C3 0.031(4) 0.041(3) 0.040(4) 0.004(2) -0.001(3) -0.003(3)
 C4 0.039(3) 0.047(3) 0.030(3) 0.005(2) 0.002(3) 0.008(3)
 C5 0.039(3) 0.047(3) 0.036(4) -0.008(3) -0.001(3) 0.001(3)
 C6 0.036(4) 0.045(3) 0.036(4) 0.004(2) 0.001(3) -0.002(3)
 C7 0.039(4) 0.076(4) 0.039(4) -0.003(3) 0.007(3) 0.011(3)
 C8 0.037(3) 0.039(3) 0.031(3) -0.005(2) 0.006(3) -0.001(2)
 C9 0.040(3) 0.039(3) 0.046(4) -0.003(3) 0.003(3) 0.000(3)
 C10 0.045(4) 0.039(3) 0.042(4) -0.003(3) 0.001(3) 0.004(3)
 C11 0.033(4) 0.049(3) 0.051(4) -0.010(3) 0.003(3) -0.001(3)
 I1 0.0403(3) 0.0616(3) 0.0582(3) -0.0046(2) 0.0048(2) -0.0089(2)
 O1 0.045(3) 0.075(3) 0.060(3) -0.028(2) 0.014(2) -0.007(2)
 O2 0.039(3) 0.044(2) 0.057(3) -0.0120(19) 0.004(2) 0.0003(18)
 O3 0.064(4) 0.046(2) 0.072(4) 0.021(2) -0.007(3) -0.011(2)
 O4 0.030(2) 0.055(2) 0.045(3) 0.007(2) 0.009(2) 0.0075(19)

_geom_special_details
;
 All esds (except the esd in the dihedral angle between two l.s. planes)
 are estimated using the full covariance matrix.  The cell esds are taken
 into account individually in the estimation of esds in distances, angles
 and torsion angles; correlations between esds in cell parameters are only
 used when they are defined by crystal symmetry.  An approximate (isotropic)
 treatment of cell esds is used for estimating esds involving l.s. planes.
;
loop_
  _geom_bond_atom_site_label_1
  _geom_bond_atom_site_label_2
  _geom_bond_distance
  _geom_bond_site_symmetry_2
  _geom_bond_publ_flag
 C1 H1 0.9300 . ?
 C1 C2 1.381(7) . ?
 C1 C6 1.386(7) . ?
 C2 C3 1.384(7) . ?
 C2 C11 1.494(7) 3_656 ?
 C3 H3 0.9300 . ?
 C3 C4 1.395(7) . ?
 C4 C5 1.381(8) . ?
 C4 C7 1.492(8) . ?
 C5 H5 0.9300 . ?
 C5 C6 1.383(7) . ?
 C6 I1 2.093(6) . ?
 C7 H7A 0.9700 . ?
 C7 H7B 0.9700 . ?
 C7 O4 1.446(7) . ?
 C8 C9 1.487(8) . ?
 C8 O3 1.198(6) . ?
 C8 O4 1.328(7) . ?
 C9 H9A 0.9700 . ?
 C9 H9B 0.9700 . ?
 C9 C10 1.505(8) . ?
 C10 O1 1.198(7) . ?
 C10 O2 1.336(6) . ?
 C11 H11A 0.9700 . ?
 C11 H11B 0.9700 . ?
 C11 O2 1.443(6) . ?

loop_
  _geom_angle_atom_site_label_1
  _geom_angle_atom_site_label_2
  _geom_angle_atom_site_label_3
  _geom_angle
  _geom_angle_site_symmetry_1
  _geom_angle_site_symmetry_3
  _geom_angle_publ_flag
 C2 C1 H1 119.8 . . ?
 C2 C1 C6 120.4(5) . . ?
 C6 C1 H1 119.8 . . ?
 C1 C2 C3 118.8(5) . . ?
 C1 C2 C11 116.4(5) . 3_656 ?
 C3 C2 C11 124.7(5) . 3_656 ?
 C2 C3 H3 119.3 . . ?
 C2 C3 C4 121.3(6) . . ?
 C4 C3 H3 119.3 . . ?
 C3 C4 C7 120.8(6) . . ?
 C5 C4 C3 118.9(6) . . ?
 C5 C4 C7 120.3(5) . . ?
 C4 C5 H5 119.9 . . ?
 C4 C5 C6 120.2(5) . . ?
 C6 C5 H5 119.9 . . ?
 C1 C6 I1 118.3(4) . . ?
 C5 C6 C1 120.3(6) . . ?
 C5 C6 I1 121.5(4) . . ?
 C4 C7 H7A 109.7 . . ?
 C4 C7 H7B 109.7 . . ?
 H7A C7 H7B 108.2 . . ?
 O4 C7 C4 110.0(5) . . ?
 O4 C7 H7A 109.7 . . ?
 O4 C7 H7B 109.7 . . ?
 O3 C8 C9 125.1(6) . . ?
 O3 C8 O4 124.7(6) . . ?
 O4 C8 C9 110.2(5) . . ?
 C8 C9 H9A 109.3 . . ?
 C8 C9 H9B 109.3 . . ?
 C8 C9 C10 111.8(5) . . ?
 H9A C9 H9B 107.9 . . ?
 C10 C9 H9A 109.3 . . ?
 C10 C9 H9B 109.3 . . ?
 O1 C10 C9 125.2(5) . . ?
 O1 C10 O2 123.6(6) . . ?
 O2 C10 C9 111.1(5) . . ?
 C2 C11 H11A 109.7 3_656 . ?
 C2 C11 H11B 109.7 3_656 . ?
 H11A C11 H11B 108.2 . . ?
 O2 C11 C2 109.7(5) . 3_656 ?
 O2 C11 H11A 109.7 . . ?
 O2 C11 H11B 109.7 . . ?
 C10 O2 C11 114.5(4) . . ?
 C8 O4 C7 117.7(4) . . ?

loop_
  _geom_torsion_atom_site_label_1
  _geom_torsion_atom_site_label_2
  _geom_torsion_atom_site_label_3
  _geom_torsion_atom_site_label_4
  _geom_torsion
  _geom_torsion_site_symmetry_1
  _geom_torsion_site_symmetry_2
  _geom_torsion_site_symmetry_3
  _geom_torsion_site_symmetry_4
  _geom_torsion_publ_flag
 C1 C2 C3 C4 2.4(8) . . . . ?
 C2 C1 C6 C5 0.1(8) . . . . ?
 C2 C1 C6 I1 179.3(4) . . . . ?
 C2 C3 C4 C5 -1.2(8) . . . . ?
 C2 C3 C4 C7 179.1(5) . . . . ?
 C2 C11 O2 C10 174.5(4) 3_656 . . . ?
 C3 C4 C5 C6 -0.6(8) . . . . ?
 C3 C4 C7 O4 -60.5(7) . . . . ?
 C4 C5 C6 C1 1.1(8) . . . . ?
 C4 C5 C6 I1 -178.0(4) . . . . ?
 C4 C7 O4 C8 128.1(5) . . . . ?
 C5 C4 C7 O4 119.7(6) . . . . ?
 C6 C1 C2 C3 -1.8(8) . . . . ?
 C6 C1 C2 C11 178.7(5) . . . 3_656 ?
 C7 C4 C5 C6 179.2(5) . . . . ?
 C8 C9 C10 O1 95.0(7) . . . . ?
 C8 C9 C10 O2 -83.4(6) . . . . ?
 C9 C8 O4 C7 173.1(4) . . . . ?
 C9 C10 O2 C11 -178.4(4) . . . . ?
 C11 C2 C3 C4 -178.2(5) 3_656 . . . ?
 O1 C10 O2 C11 3.1(8) . . . . ?
 O3 C8 C9 C10 -2.9(8) . . . . ?
 O3 C8 O4 C7 -7.5(8) . . . . ?
 O4 C8 C9 C10 176.5(4) . . . . ?

_shelx_res_file
;
TITL sar233f10_rt-1_r2_a.res in P2(1)/c
    sar233f10_rt-1_r2.res
    created by SHELXL-2016/6 at 09:13:42 on 05-Nov-2024
REM Old TITL SAR233F10_RT-1_R2 in P2(1)/c
REM SHELXT solution in P2(1)/c
REM R1 0.152, Rweak 0.100, Alpha 0.041, Orientation as input
REM Formula found by SHELXT: C11 I O4
CELL 0.71073 14.3357 4.7954 16.3842 90 98.436 90
ZERR 2 0.0012 0.0003 0.0015 0 0.008 0
LATT 1
SYMM -X,0.5+Y,0.5-Z
SFAC C H I O
UNIT 44 36 4 16
RIGU C1 H1 C2 C6 C3 C5 I1 H3 C4 H5 C7 H7a H7b O4 C8 C9 O3 H9a H9b C10 O1 O2 =
 C11 H11A H11B

L.S. 200
PLAN  5
CONF
BOND $H
list 4
fmap 2 53
MORE -1
acta 50
REM <olex2.extras>
REM <HklSrc "%.\\SAR233F10_RT-1_R2.hkl">
REM </olex2.extras>

WGHT    0.018500
FVAR       0.35457
C1    1    0.880738    0.170314    0.559978    11.00000    0.02880    0.04812 =
         0.03554    0.00524    0.00161    0.00639
AFIX  43
H1    2    0.928647    0.118084    0.530507    11.00000   -1.20000
AFIX   0
C2    1    0.792103    0.054288    0.540567    11.00000    0.03857    0.03386 =
         0.03072    0.00256   -0.00227    0.00355
C3    1    0.722558    0.129012    0.586713    11.00000    0.03123    0.04132 =
         0.03990    0.00410   -0.00093   -0.00256
AFIX  43
H3    2    0.663360    0.046550    0.575344    11.00000   -1.20000
AFIX   0
C4    1    0.739448    0.325474    0.649920    11.00000    0.03941    0.04710 =
         0.02961    0.00501    0.00172    0.00769
C5    1    0.828075    0.443049    0.667384    11.00000    0.03933    0.04717 =
         0.03616   -0.00825   -0.00073    0.00087
AFIX  43
H5    2    0.840241    0.575607    0.709018    11.00000   -1.20000
AFIX   0
C6    1    0.898790    0.364098    0.623091    11.00000    0.03575    0.04460 =
         0.03594    0.00409    0.00098   -0.00166
C7    1    0.663354    0.407245    0.698355    11.00000    0.03853    0.07589 =
         0.03923   -0.00271    0.00656    0.01100
AFIX  23
H7A   2    0.642303    0.244659    0.725796    11.00000   -1.20000
H7B   2    0.687674    0.542119    0.740255    11.00000   -1.20000
AFIX   0
C8    1    0.499611    0.423381    0.647437    11.00000    0.03685    0.03868 =
         0.03074   -0.00467    0.00563   -0.00140
C9    1    0.426915    0.592934    0.595539    11.00000    0.03964    0.03913 =
         0.04631   -0.00311    0.00318    0.00036
AFIX  23
H9A   2    0.441986    0.602406    0.539791    11.00000   -1.20000
H9B   2    0.427791    0.781340    0.617185    11.00000   -1.20000
AFIX   0
C10   1    0.329741    0.471879    0.593445    11.00000    0.04462    0.03939 =
         0.04228   -0.00254    0.00136    0.00351
C11   1    0.220874    0.147682    0.529574    11.00000    0.03348    0.04929 =
         0.05110   -0.01032    0.00333   -0.00097
AFIX  23
H11A  2    0.173474    0.293057    0.520094    11.00000   -1.20000
H11B  2    0.213299    0.052266    0.580391    11.00000   -1.20000
AFIX   0
I1    3    1.035280    0.527335    0.649910    11.00000    0.04034    0.06164 =
         0.05818   -0.00455    0.00485   -0.00893
O1    4    0.273955    0.540743    0.637401    11.00000    0.04477    0.07511 =
         0.05959   -0.02824    0.01418   -0.00729
O2    4    0.313722    0.269832    0.536957    11.00000    0.03852    0.04366 =
         0.05676   -0.01195    0.00432    0.00031
O3    4    0.483895    0.221145    0.686082    11.00000    0.06438    0.04642 =
         0.07233    0.02077   -0.00711   -0.01128
O4    4    0.584888    0.526852    0.644164    11.00000    0.03017    0.05544 =
         0.04503    0.00713    0.00874    0.00746
HKLF 4


REM  sar233f10_rt-1_r2_a.res in P2(1)/c
REM R1 =  0.0494 for    1495 Fo > 4sig(Fo)  and  0.1199 for all    2673 data
REM    145 parameters refined using    108 restraints

END

WGHT      0.0185      0.0000

REM Highest difference peak  0.860,  deepest hole -0.619,  1-sigma level  0.134
Q1    1   0.9596  0.5284  0.6380  11.00000  0.05    0.86
Q2    1   1.1155  0.5243  0.6599  11.00000  0.05    0.71
Q3    1   0.9818  0.2965  0.6616  11.00000  0.05    0.54
Q4    1   0.8965  0.0038  0.5505  11.00000  0.05    0.53
Q5    1   1.0754  0.5238  0.5812  11.00000  0.05    0.52
;
_shelx_res_checksum                12910
_shelx_hkl_file
;
   0   0  -2   59.17    7.26
   0   0  -2   65.06    6.81
   0   0   2   75.30    7.20
   0   0   2   59.33    7.61
   0   0   3   13.25    6.01
   0   0  -3    4.52    3.19
   0   0  -3   14.57    4.70
   0   0   3    6.88    2.95
   0   0   4 7580.87  152.16
   0   0  -4 7285.64  143.43
   0   0   4 7024.60  141.95
   0   0  -4 7409.07  146.00
   0   0  -4 7558.42  154.16
   0   0  -5   -4.19    5.16
   0   0   5   -8.77    6.65
   0   0  -5   -1.29    5.02
   0   0   5    6.04    5.00
   0   0  -5   -0.80    6.02
   0   0   6 2931.77   95.48
   0   0   6 3005.75   85.27
   0   0  -6 3093.19   88.64
   0   0  -6 3070.48   89.48
   0   0  -6 2698.98   97.67
   0   0  -7   -8.86    8.56
   0   0  -7  -11.49    8.10
   0   0  -7   -4.32    8.34
   0   0   7   -4.91    5.71
   0   0   7  -10.72   11.02
   0   0   8   93.51   20.23
   0   0  -8   96.62   16.87
   0   0  -8  118.20   19.07
   0   0   9    3.28    6.95
   0   0  -9   11.53    7.96
   0   0 -10 1794.81   85.56
   0   0  10 2089.68   96.55
   0   0  11    5.04   11.00
   0   0 -11   -8.86   10.96
   0   0  12   34.93   19.96
   0   0 -12   24.56   12.53
   0   0  13    3.30    8.43
   0   0 -13    2.88   10.03
   0   0  14  172.34   35.66
   0   0 -14  243.57   38.38
   0   0  15    6.94    8.96
   0   0 -15   -2.49    8.97
   0   0  16  275.55   47.22
   0   0  17   -5.04   10.67
   0   0  18   68.98   25.78
   0   0  19    1.11   14.18
   0   0  20   51.49   23.04
   0   1   0   -2.08    4.33
   0  -1   0    1.53    4.32
   0  -1   0    5.33    3.04
   0   1   0    4.60    3.77
   0   1   0    1.19    2.78
   0   1   0    3.80    3.18
   0  -1   0    7.13    3.87
   0  -1   0   14.52    5.08
   0  -1  -1 2834.82   56.03
   0   1  -1 2842.79   61.80
   0   1   1 2933.51   67.02
   0   1  -1 2871.52   66.66
   0  -1   1 3112.62   68.91
   0  -1  -1 2976.18   68.47
   0  -1  -1 2732.43   54.76
   0   1   1 2718.42   55.26
   0  -1   1 2842.83   66.50
   0   1  -1 2877.10   67.26
   0  -1   1 2727.18   61.34
   0   1   1 3050.60   73.03
   0  -1  -1 3051.71   72.84
   0   1   2  490.26   23.19
   0  -1   2  535.99   24.22
   0  -1  -2  475.56   22.63
   0  -1   2  506.18   26.93
   0   1  -2  461.44   26.36
   0  -1   2  476.90   24.37
   0  -1  -2  532.77   27.25
   0   1   2  520.60   28.29
   0  -1   3 9023.24  167.82
   0  -1  -3 9490.92  170.40
   0  -1   3 9257.64  187.61
   0   1  -3 9701.75  185.43
   0  -1  -3 9720.63  187.40
   0   1   3 9999.00  187.69
   0   1   3 9597.30  161.18
   0  -1   3 9592.36  184.02
   0  -1  -4   59.11   11.71
   0   1   4   68.55    9.90
   0  -1   4   53.80   14.56
   0   1  -4   64.92   14.14
   0  -1   4   58.27   12.53
   0  -1  -4   56.77    8.40
   0  -1   4   32.29    8.38
   0   1   4   87.52   14.94
   0  -1  -5   36.82   10.44
   0   1  -5   49.02   12.02
   0  -1   5   42.73   16.36
   0   1   5   48.68   10.72
   0  -1   5   36.46   13.54
   0  -1   5   57.95    9.21
   0  -1  -5   43.20    7.99
   0   1   5   57.44   15.50
   0   1   6  480.56   31.07
   0  -1   6  492.68   39.12
   0  -1   6  503.36   32.04
   0  -1  -6  503.41   25.00
   0  -1   6  454.17   23.91
   0   1  -6  433.63   36.32
   0  -1   6  547.18   38.54
   0  -1  -6  495.03   36.64
   0   1   6  504.81   39.92
   0  -1   7 3511.01  116.98
   0   1   7 3531.61  102.55
   0  -1  -7 3380.41  109.26
   0  -1   7 3417.59   98.80
   0  -1   7 3199.78   78.54
   0  -1  -7 3406.03   79.17
   0   1   7 3676.38  118.36
   0  -1  -7 3446.15   89.64
   0  -1   7 3660.71  115.47
   0  -1   8   30.67   15.60
   0  -1  -8   25.15    5.36
   0   1   8   26.50    8.95
   0  -1   8   20.49    4.49
   0  -1  -8   26.41    8.11
   0   1   8   18.63    9.18
   0  -1  -8   25.04   11.64
   0  -1  -9  266.77   30.37
   0  -1  -9  279.00   25.53
   0  -1   9  264.47   38.17
   0   1   9  237.82   30.71
   0   1  10    2.03    7.63
   0  -1  10    3.83   10.89
   0  -1 -10   -4.35    5.09
   0  -1 -10    4.55    9.19
   0   1  11  318.77   38.76
   0  -1  11  319.02   43.05
   0  -1 -11  280.39   35.56
   0  -1  12   29.07   17.52
   0   1  12   32.24   13.19
   0  -1 -12   10.90    7.00
   0  -1 -13  479.50   51.15
   0   1  13  592.45   56.73
   0  -1  13  635.69   63.94
   0  -1  14    5.00   12.56
   0   1  14  -11.68   15.40
   0  -1 -14  -10.44   14.41
   0  -1  15   12.41   13.30
   0   1  15  -16.07   13.92
   0  -1 -15    6.76   10.15
   0   1  16   17.30   14.99
   0  -1  16   -3.89   11.29
   0  -1 -16  -17.94   15.43
   0   1  17  174.25   40.85
   0  -1  17  143.07   38.54
   0  -1 -17  126.83   29.99
   0   1  18    2.14    7.78
   0  -1 -18   -0.99    9.42
   0   1  19   50.49   24.73
   0  -1  19   52.53   25.25
   0  -1 -19   21.21   14.26
   0   1  20    6.77   13.95
   0  -1  20   34.52   22.95
   0  -1 -20   15.06   11.31
   0   1  21    5.09   13.05
   0   2   0 2843.37   85.98
   0  -2   0 2847.83   84.03
   0   2   0 2757.34   76.15
   0  -2   0 2657.21   68.24
   0  -2   0 2750.01   58.62
   0  -2   0 3140.57   93.48
   0  -2   0 2728.96   58.25
   0   2   0 2629.20   74.06
   0  -2   0 2660.50   73.17
   0  -2  -1  133.37   12.77
   0   2  -1  159.65   17.50
   0   2  -1  110.03   12.44
   0  -2   1  129.68   12.18
   0   2  -1  134.56   16.76
   0   2   1  138.63   19.76
   0  -2  -1  148.66   17.97
   0  -2  -1  125.68   18.08
   0  -2   1  136.34   20.51
   0  -2  -1  125.75   11.75
   0   2   1  137.58   13.21
   0   2  -1  135.27   16.29
   0  -2   1  125.21   14.39
   0   2   2  325.60   29.31
   0   2  -2  279.04   24.14
   0  -2  -2  347.96   29.08
   0  -2   2  288.76   22.17
   0   2  -2  341.70   28.05
   0   2  -2  295.06   21.70
   0  -2   2  314.66   27.43
   0  -2  -2  361.68   28.22
   0   2  -2  298.57   13.87
   0   2  -2  285.23   25.29
   0  -2  -2  302.22   17.02
   0  -2   2  289.99   25.59
   0   2   3  297.96   29.63
   0  -2  -3  321.78   28.81
   0  -2   3  274.63   23.62
   0  -2  -3  315.77   15.95
   0   2  -3  262.63   22.73
   0  -2   3  245.86   26.04
   0  -2  -3  290.75   24.94
   0   2  -3  287.34   15.65
   0  -2   3  278.58   27.72
   0  -2  -3  282.82   15.24
   0   2  -3  271.77   26.95
   0  -2  -4 2420.96   80.21
   0  -2   4 2211.68   77.94
   0  -2   4 2324.22   81.50
   0   2   4 2220.10   47.31
   0  -2   4 2317.84   84.59
   0  -2  -4 2130.63   49.93
   0   2  -4 2305.04   84.61
   0   2   4 2421.47   89.74
   0  -2  -4 2387.89   86.80
   0  -2   5    6.08    8.05
   0  -2   5    3.65    8.54
   0   2   5    0.65    2.24
   0  -2  -5    8.26    3.96
   0  -2   5    9.28    7.16
   0   2   5   14.71    7.64
   0  -2   6  727.34   43.71
   0  -2  -6  818.43   44.83
   0   2   6  746.67   34.74
   0  -2   6  768.75   54.62
   0  -2   6  751.51   53.43
   0   2   6  827.68   55.84
   0  -2   7   12.02    7.39
   0  -2  -7    9.11    5.20
   0  -2   7    8.87    7.44
   0   2   7    0.71    3.94
   0  -2   7    3.09    6.69
   0   2   7   -1.60   13.44
   0  -2   8  204.77   33.82
   0   2   8  241.93   24.05
   0  -2   8  182.90   30.66
   0  -2  -8  244.06   19.03
   0   2   8  244.11   32.28
   0  -2   8  187.94   22.52
   0  -2  -8  222.65   22.91
   0  -2  -9   28.62    8.11
   0   2   9   28.02   12.28
   0  -2   9   40.92   18.97
   0  -2   9   48.22   11.47
   0   2   9   33.83   10.71
   0  -2  -9   45.83   10.32
   0  -2  10  717.38   62.06
   0   2  10  655.34   46.65
   0  -2 -10  666.10   38.43
   0   2  10  714.39   61.50
   0  -2  10  602.81   38.43
   0  -2 -10  672.55   41.40
   0  -2 -11   27.46    9.56
   0   2  11   58.50   18.62
   0  -2 -11   15.82    9.42
   0   2  11   23.92    7.86
   0  -2  11   40.75   10.70
   0  -2  11   28.53   17.24
   0  -2 -11   31.24    9.68
   0  -2 -12   72.75   19.04
   0   2  12   72.03   17.90
   0  -2  12   79.43   24.98
   0  -2 -13    7.25    9.00
   0   2  13   -5.90   10.51
   0  -2  13   -1.89    8.43
   0  -2  14  206.38   40.82
   0  -2 -14  170.22   32.88
   0   2  14  181.67   31.74
   0  -2 -15   17.57   14.08
   0   2  15   -0.41    9.82
   0  -2 -16   87.68   26.29
   0   2  16   82.92   23.46
   0  -2  16  127.20   37.85
   0  -2 -17    5.98    9.93
   0   2  17   -8.55   10.11
   0  -2  17   -6.22   16.58
   0   2  18   27.34   15.38
   0  -2  18  -10.26   10.16
   0  -2 -18   12.16   17.50
   0  -2  19    8.68   14.09
   0   2  19    5.62    7.94
   0  -2 -19   -2.83   14.73
   0   2  20   10.51    8.72
   0   3   0   -9.72    8.05
   0   3   0   -3.77    5.48
   0  -3   0   -0.27    1.82
   0   3   0    0.19    3.31
   0  -3   0    1.94    2.96
   0  -3   0  -13.09   11.79
   0  -3   0    4.42    4.00
   0   3  -1  519.63   40.41
   0   3   1  475.82   39.85
   0  -3   1  535.85   27.72
   0  -3  -1  468.73   28.64
   0   3  -1  493.35   37.46
   0  -3  -1  571.29   47.00
   0  -3   1  552.11   47.15
   0  -3  -1  539.33   26.71
   0  -3  -1  499.71   31.59
   0   3  -1  514.22   37.68
   0   3   1  461.79   30.78
   0  -3   1  493.36   37.02
   0   3  -2  193.88   25.91
   0  -3  -2  186.33   16.76
   0  -3   2  258.13   32.06
   0  -3  -2  259.58   31.91
   0  -3   2  201.79   19.70
   0   3   2  235.74   29.83
   0   3  -2  189.82   24.70
   0  -3   2  204.55   25.11
   0  -3  -2  203.71   18.74
   0   3  -3  907.59   58.59
   0   3  -3  778.87   45.05
   0  -3   3  832.58   46.08
   0  -3  -3  991.90   61.65
   0  -3   3  837.85   59.09
   0  -3   3  856.55   53.58
   0  -3  -3  867.71   36.26
   0   3   3  893.65   59.19
   0   3  -3  843.97   53.05
   0   3  -4   61.56   14.73
   0   3   4   71.22   18.33
   0   3  -4   82.77   19.76
   0  -3   4   76.67   17.56
   0  -3   4   55.55   14.83
   0  -3  -4   72.11   16.85
   0  -3  -4   70.08    8.89
   0  -3   4   57.30   14.38
   0   3   5    2.72    8.94
   0  -3   5   -2.08    7.36
   0   3  -5    2.96    9.92
   0  -3   5   10.74    9.55
   0  -3  -5    1.35    5.75
   0   3  -5   -1.33    2.21
   0  -3  -5    4.26    2.92
   0  -3   5   -5.06    8.25
   0  -3  -6   56.32    6.86
   0  -3   6   38.20   16.81
   0  -3   6   50.04   14.09
   0  -3  -6   58.24   13.72
   0  -3   6   50.85   15.78
   0   3   6   59.14   18.21
   0  -3   7  395.81   43.39
   0   3   7  357.55   18.13
   0  -3  -7  330.37   15.85
   0  -3   7  362.68   39.29
   0  -3  -7  366.98   37.53
   0  -3  -7  324.81   15.76
   0  -3   7  332.41   41.06
   0   3   7  356.70   42.94
   0  -3   8   90.08   21.15
   0  -3  -8  111.45   20.74
   0  -3   8   89.45   23.01
   0   3   8   90.96   11.94
   0  -3   8  111.15   22.69
   0  -3  -8   90.28    8.41
   0  -3  -8   79.78    7.66
   0   3   8   94.29   22.95
   0  -3   9  157.84   24.77
   0  -3  -9  198.85   28.26
   0  -3   9  203.33   37.06
   0   3   9  159.13   17.34
   0  -3  -9  141.47   11.61
   0   3   9  193.96   33.31
   0  -3  10   -5.03   14.35
   0  -3  10    3.21    8.88
   0  -3 -10    4.04    4.47
   0   3  10    2.79    4.70
   0   3  10   17.56   13.40
   0  -3  11   15.93    8.05
   0  -3 -11   40.60   12.92
   0  -3  11   38.60   18.96
   0   3  11   30.68    9.56
   0   3  11   29.25   12.54
   0  -3  12   47.21   20.56
   0  -3 -12   45.10   12.86
   0  -3  12   23.77    8.05
   0   3  12   30.83    9.06
   0   3  12   51.57   27.08
   0  -3 -13  138.00   31.81
   0   3  13  175.06   37.43
   0  -3  13  141.12   37.21
   0  -3 -14    9.08    9.46
   0  -3  14   34.11   18.33
   0  -3 -15    9.13   12.44
   0  -3  15   19.38   20.14
   0  -3 -16   35.60   21.81
   0  -3  16  -10.20   17.29
   0  -3 -17   -4.93   15.08
   0  -3  17   64.38   28.62
   0  -3  18  -40.58   22.18
   0  -4   0  217.85   27.08
   0  -4   0  267.94   37.73
   0   4   0  194.29   29.00
   0  -4   1   82.53   10.58
   0  -4  -1   88.03   17.19
   0  -4   1   62.67   13.43
   0   4   1   82.36   15.09
   0  -4  -1  126.59   26.76
   0  -4  -1   78.24    9.13
   0  -4   1  122.83   26.03
   0   4  -1   80.81   18.64
   0   4   1  101.61   22.93
   0   4  -2   19.04   10.18
   0   4   2   17.32    8.04
   0   4  -2   30.55   14.21
   0  -4   2   31.21    8.22
   0  -4   2   22.45    9.39
   0  -4  -2   47.45   17.66
   0  -4  -2   36.10    8.34
   0  -4   2   21.24   12.07
   0  -4  -2   38.63   10.94
   0  -4  -3   28.65    7.74
   0   4  -3   45.23   13.84
   0  -4   3   45.04   12.30
   0   4  -3   35.18   14.14
   0   4   3   40.04   16.46
   0  -4  -3   64.17   19.75
   0  -4   3   64.43   22.52
   0  -4   3   34.24   14.21
   0  -4  -3   43.61   10.64
   0  -4  -4   82.09   13.65
   0   4  -4   91.55   22.19
   0   4   4   97.43   21.64
   0   4  -4   58.42   18.29
   0  -4  -4   96.91   11.93
   0  -4   4   89.03   21.70
   0  -4   4   78.83   15.37
   0  -4   4  119.43   29.18
   0  -4  -4  103.05   23.78
   0   4  -5   99.53   26.36
   0  -4   5  110.03   21.08
   0  -4  -5  110.21   26.62
   0  -4   5  134.97   30.69
   0  -4   5   90.14   22.72
   0   4   5  100.73   23.05
   0   4  -5   91.28   23.95
   0   4  -6  114.17   26.27
   0  -4   6  170.88   28.08
   0  -4   6  189.08   34.44
   0  -4  -6  181.17   30.77
   0   4  -6  144.87   30.29
   0   4   6  158.87   30.39
   0  -4   6  164.23   29.43
   0   4  -7   -6.81   12.12
   0   4   7    3.41   10.17
   0   4  -7   10.64    9.87
   0  -4  -7   13.76   10.84
   0  -4   7   -1.80    6.06
   0  -4   7   -3.15    8.72
   0   4   8    5.46    8.92
   0   4  -8  -28.19   14.68
   0  -4   8    7.96   13.61
   0  -4  -8    5.19    6.43
   0  -4   8   19.33   15.09
   0   4   9  145.49   32.59
   0   4  -9  116.80   29.98
   0  -4   9  114.72   29.53
   0  -4   9   80.67   21.48
   0  -4  -9  112.80   24.26
   0   4  10  105.05   28.92
   0   4 -10   84.99   26.66
   0  -4 -10   80.73   20.47
   0  -4  10  116.85   26.48
   0  -4  10  118.67   29.23
   0   4  11    9.62   11.53
   0   4 -11   19.72   17.36
   0  -4 -11    1.58    6.94
   0  -4  11   20.66   12.61
   0  -4  11   11.52   10.90
   0   4  12    3.35   15.58
   0   4 -12  -10.04   13.68
   0  -4  12    7.35   10.57
   0  -4 -12    6.07   11.01
   0  -4  12   17.03   10.57
   0   4  13   24.30   16.79
   0   4 -13  -18.76   14.46
   0  -4  13   42.56   30.49
   0  -4 -14   16.89    9.94
   0   4 -14   30.86   19.35
   0  -4  14   44.46   24.07
   0  -4 -15   25.63    9.41
   0   4 -15   29.30   22.84
   0  -4  15   16.20   14.99
   0  -4  16    0.55    8.89
   0   5   0   -2.31    8.37
   0  -5   0    8.28   14.39
   0   5   1   14.43   14.95
   0   5  -1   14.65   11.02
   0  -5  -1   10.94    9.08
   0  -5   1   24.48   16.85
   0   5  -2   50.36   18.08
   0   5   2   69.78   19.65
   0  -5  -2   72.24   26.60
   0  -5   2   90.94   26.97
   0   5   3   44.91   19.25
   0   5  -3   14.01   13.57
   0  -5  -3   37.44   20.94
   0  -5   3   57.93   25.66
   0   5  -4  -10.40   11.83
   0   5   4   20.05   16.06
   0   5  -4   18.28   12.34
   0  -5   4    1.07   10.06
   0  -5  -4   28.19   18.41
   0   5  -5  -14.70   15.81
   0   5  -5   -1.89    9.15
   0   5   5  -34.63   18.28
   0  -5  -5   -9.85   11.17
   0  -5   5  -13.69   12.54
   0   5  -6   41.90   17.76
   0   5   6   29.07   13.61
   0   5  -6   51.92   19.47
   0  -5  -6   55.63   25.06
   0  -5   6   43.37   19.66
   0   5   7   66.86   25.57
   0   5  -7   41.26   20.61
   0  -5   7   32.29   17.94
   0  -5  -7   39.48   19.98
   0   5   8    7.81   10.65
   0   5  -8   14.03    9.05
   0  -5  -8   25.79   10.94
   0  -5   8    3.39   10.22
   0   5  -9   23.36   17.58
   0  -5   9   10.96   12.14
   0  -5  -9   39.54   19.77
   0   5  10   36.26   23.98
   0   5 -10    7.21   17.40
   0  -5 -10   12.09   11.13
   0  -5  10   -9.13   10.02
   0   5  11    7.87   14.86
   0   5 -11   16.36   15.07
   0  -5  11   -7.59    9.52
   0  -5 -11  -32.07   15.63
   0   5  12   40.86   24.31
   0   5 -12   22.23   18.08
   0  -5 -12   38.45   19.41
   0  -5  12   23.66   13.75
   0   5  13   23.55   25.46
   1   0 -22   12.14   18.63
  -1   0  20   41.61   25.84
  -1   0  19   -2.04   13.54
  -1   0  18    0.86   10.75
  -1   0  17   -3.17   12.57
   1   0 -16   68.64   21.96
  -1   0  16   51.93   20.75
   1   0 -15    7.39   11.86
  -1   0  15  -25.67   19.92
  -1   0  14  275.21   46.42
   1   0 -14  291.29   40.45
   1   0 -13   -3.28    9.16
  -1   0  13   21.27   16.71
   1   0 -12   18.00    7.44
  -1   0  12   43.88   20.63
   1   0 -11    5.96    8.08
  -1   0  11    5.83    7.88
  -1   0  10  860.04   63.15
   1   0 -10  724.68   51.44
  -1   0   9    2.53   11.82
   1   0  -9    1.71    6.51
   1   0  -8  506.23   37.66
   1   0  -8  475.34   33.52
   1   0  -7   -2.85    5.89
   1   0  -7   -5.69    6.24
   1   0  -7   -0.03    4.83
  -1   0   7   -5.42    7.83
   1   0  -6  719.80   43.05
   1   0  -6  691.33   37.59
  -1   0   6  782.25   41.84
   1   0  -6  609.64   34.12
   1   0  -5    3.11    8.01
   1   0  -5    0.21    6.15
  -1   0   5   -1.10    6.48
   1   0  -5   -3.87    4.73
  -1   0   4  784.84   34.43
   1   0  -4  730.08   35.55
   1   0  -4  744.82   30.75
  -1   0   4  791.42   33.75
   1   0  -4  670.68   29.70
   1   0  -3   -0.99    4.44
  -1   0   3   16.62    5.63
   1   0  -3   -2.50    3.00
  -1   0   3    8.51    4.85
   1   0  -3    6.66    4.81
   1   0  -2   57.55    7.02
   1   0  -2   25.53    5.97
  -1   0   2   51.26    7.55
  -1   0   2   41.96    5.87
   1   0  -2   34.03    6.08
   1   0   1    0.57    1.88
   1   0   1    8.76    3.70
   1   0   2   65.94    9.14
  -1   0  -2   75.68    9.83
   1   0   2   91.93    8.89
  -1   0  -2  102.10    9.14
   1   0   3    2.23    5.06
  -1   0  -3   -8.54    4.26
   1   0   3   -4.06    3.47
  -1   0  -3    0.84    3.99
   1   0   4 1766.72   55.09
  -1   0  -4 1757.83   56.70
   1   0   4 1797.11   60.60
  -1   0  -4 1953.93   63.22
  -1   0  -5   24.04    9.16
   1   0   5   -1.11    7.74
  -1   0  -5    4.17    7.91
   1   0   5    2.51    4.39
   1   0   6 1629.12   60.99
  -1   0  -6 1733.50   64.59
  -1   0  -6 1561.07   68.68
   1   0   6 1706.45   66.14
  -1   0  -7    4.38    9.70
   1   0   7  -13.92    7.66
   1   0   7   -8.19    9.33
  -1   0  -7   -1.26    5.13
   1   0   8   13.79    6.61
  -1   0  -8    6.37    7.76
  -1   0  -8   19.29    8.54
  -1   0  -9   -3.66    7.32
   1   0   9   -0.39    7.75
   1   0  10 1738.55   86.54
  -1   0 -10 1696.49   84.46
  -1   0 -11    2.42    6.33
   1   0  11   18.53   11.97
  -1   0 -12   31.85   14.84
   1   0  12   13.34    8.88
  -1   0 -13  -10.60    9.66
   1   0  13   23.19   16.22
   1   0  14   62.40   22.86
   1   0  15    7.03   12.56
   1   0  16   83.18   26.19
   1   0  17   15.11   16.69
   1   0  18   -0.83    9.80
   1   0  19   -2.12   16.72
   1   0  20   41.17   23.54
   1   1 -21   21.72   22.26
  -1   1  21    3.45   14.30
   1  -1 -20   -2.55   11.76
  -1   1  20    5.75   11.66
  -1  -1  20   -9.98   19.45
   1  -1 -19  -20.24   15.73
  -1   1  19   -0.74   12.96
   1  -1 -18   15.62   10.23
  -1   1  18  -10.93    8.35
  -1  -1  18   37.87   21.00
   1  -1 -17   37.84   17.54
  -1   1  17   60.75   21.01
  -1  -1  17   71.61   28.45
   1  -1 -16   10.45   14.42
  -1  -1  16   -6.33   13.07
  -1   1  16    0.93   11.58
   1  -1 -15   13.32   14.28
  -1   1  15   18.96   13.13
  -1  -1  15  -19.07   15.56
   1  -1 -14   13.86    9.93
  -1   1  14    2.60    7.72
  -1  -1  14    0.88   11.58
   1  -1 -13  270.60   38.57
  -1  -1  13  233.29   42.17
  -1   1  13  270.99   39.16
   1  -1 -12   27.98   13.09
  -1  -1  12    3.23    9.18
  -1   1  12   15.60   10.67
   1  -1 -11  273.34   35.45
  -1  -1  11  263.29   37.92
  -1   1  11  265.04   35.54
  -1  -1  10    6.32   11.87
  -1  -1  10   -0.37    2.85
  -1   1  10   -0.22    6.36
  -1  -1  10   15.88   10.14
   1  -1 -10    2.40    4.98
   1  -1 -10   -3.40    8.43
  -1   1  10    1.23    8.11
  -1   1   9  210.12   29.79
  -1  -1   9  193.25   33.20
  -1  -1   9  191.55   14.76
   1  -1  -9  204.39   27.40
   1  -1  -9  174.20   19.09
  -1  -1   9  173.16   28.65
  -1   1   9  191.80   29.82
   1  -1  -8   46.01    9.66
  -1  -1   8   41.27   14.46
  -1  -1   8   70.36   20.80
  -1   1   8   46.92   13.67
  -1  -1   8   46.57   10.21
  -1  -1   8   46.57    6.85
  -1   1   8   74.52   18.65
  -1  -1   7 1052.03   46.69
  -1  -1   7  857.99   33.12
  -1   1   7  808.21   33.09
  -1  -1   7 1169.16   61.60
   1  -1  -7  954.78   38.12
  -1   1   7 1038.11   59.33
  -1  -1   6    9.31   10.74
   1  -1  -6   16.31    5.36
   1   1  -6   11.74   10.01
  -1  -1   6   22.40    7.80
  -1   1   6   29.51   13.65
  -1   1   6   14.56    4.95
  -1  -1   6   15.78    4.46
   1  -1  -6    3.11    5.21
   1  -1  -5   15.67    7.75
  -1  -1   5   -2.14    7.89
   1   1  -5   28.18    9.71
   1  -1  -5   21.96    4.94
   1  -1  -5   14.25    3.32
  -1   1   5   20.90    5.83
  -1   1   5   11.39   13.89
   1  -1  -4    8.02    4.67
   1  -1  -4    4.55    3.08
   1   1  -4   -2.16    6.85
  -1  -1   4    5.08    8.86
  -1   1   4   15.88    5.55
   1  -1  -4   -8.00    6.84
  -1   1   4    3.33    7.52
  -1   1   3  644.24   35.96
   1  -1  -3  641.40   34.40
  -1   1   3  653.43   29.90
   1  -1  -3  650.86   28.72
  -1  -1   3  585.60   32.83
   1   1  -3  545.33   32.55
   1  -1  -2  469.02   24.39
  -1   1   2  494.18   25.78
   1   1  -2  420.23   23.15
   1   1  -2  412.48   25.67
  -1  -1   2  348.50   22.62
   1   1  -2  399.49   24.96
  -1   1   2  462.00   28.11
   1  -1  -2  439.21   27.21
   1  -1  -1  755.68   34.14
   1   1  -1  653.48   22.76
  -1   1   1  751.43   34.17
  -1  -1   1  717.08   28.18
   1   1  -1  678.43   27.24
  -1  -1   1  672.55   29.59
   1   1  -1  726.77   30.46
  -1   1   1  851.83   33.96
   1  -1  -1  874.95   34.16
  -1  -1   1  640.65   23.24
   1   1  -1  633.96   23.06
   1   1  -1  638.88   28.86
  -1  -1   1  656.28   28.76
  -1   1   0  199.28   16.70
   1   1   0  199.13   13.41
  -1  -1   0  175.06   12.05
   1  -1   0  188.14   10.98
  -1   1   0  190.46   11.32
  -1  -1   0  206.30   13.97
  -1   1   0  231.36   18.11
   1  -1   0  208.14   17.85
  -1  -1   0  229.20   13.54
  -1   1   0  205.62   12.55
  -1  -1   0  194.24   13.73
   1   1   0  181.89   13.91
   1  -1   1  136.57   13.17
  -1   1  -1  123.92   13.54
  -1  -1  -1   99.02    8.09
  -1   1  -1  118.30   11.14
   1   1   1  117.92   11.47
  -1  -1  -1   88.53    9.52
   1  -1   1  112.05   10.62
  -1   1  -1  111.92   10.44
  -1  -1  -2    6.99    6.38
  -1   1  -2   11.08    6.46
  -1  -1  -2   -5.62    3.13
  -1   1  -2    0.81    5.22
   1  -1   2    4.63    5.04
   1  -1   2   -2.93    5.19
   1   1   2    3.27    2.65
  -1   1  -2   -3.46    3.66
   1   1   2    5.01    7.27
  -1   1  -3 4773.74  102.86
   1  -1   3 5051.16  104.43
  -1  -1  -3 4923.78   98.63
   1   1   3 4966.27   97.22
   1  -1   3 4743.45  112.28
  -1   1  -3 4864.63  115.84
  -1   1  -3 4757.81  115.30
   1   1   3 5157.78  116.07
  -1  -1  -3 5029.25  112.87
   1  -1   4 1352.69   44.88
  -1   1  -4 1226.33   43.14
  -1   1  -4 1221.45   56.83
  -1  -1  -4 1371.80   47.19
   1  -1   4 1216.01   55.63
   1   1   4 1424.75   46.25
  -1   1  -4 1381.26   57.98
   1   1   4 1516.85   59.54
  -1  -1  -4 1343.74   55.29
  -1   1  -5   24.76    9.04
  -1   1  -5   12.75    5.62
  -1  -1  -5   11.42    4.17
  -1  -1  -5    9.64    5.04
   1   1   5   -7.69   10.02
  -1  -1  -5   23.52    8.19
   1  -1   5   17.28   10.69
   1   1   5   21.05    8.18
  -1   1  -5    8.70    5.85
   1  -1   5   19.89    6.87
  -1   1  -6  -11.99    7.60
   1   1   6   15.61    8.33
   1  -1   6    1.61    8.11
  -1   1  -6   -2.77    4.12
  -1  -1  -6    3.58    3.47
  -1  -1  -6   -3.19    8.47
  -1  -1  -6   -9.81    7.68
  -1  -1  -7 1434.31   45.58
   1  -1   7 1508.00   64.66
  -1  -1  -7 1646.64   73.86
   1   1   7 1708.39   67.23
   1  -1   7 1569.34   75.17
   1   1   8   72.74   16.51
   1  -1   8   42.25   15.61
  -1  -1  -8   49.00    7.79
  -1  -1  -8   28.43    9.12
  -1  -1  -9  476.58   24.02
  -1  -1  -9  490.28   41.76
   1   1   9  452.45   40.30
   1  -1   9  450.50   44.56
  -1  -1  -9  517.52   38.12
   1  -1  10   -0.88    8.99
  -1  -1 -10   10.64    4.13
   1   1  10   19.43   11.41
  -1  -1 -10    7.26    8.22
   1   1  11   66.76   18.38
   1  -1  11   42.89   19.49
  -1  -1 -11   43.53   15.02
  -1  -1 -12   -0.15    7.46
   1  -1  12   -6.59    9.36
   1   1  12    3.61   10.16
   1  -1  13  297.80   43.78
   1   1  13  296.31   39.32
  -1  -1 -13  275.37   39.05
   1   1  14   16.97   10.61
   1  -1  14   37.33   21.81
  -1  -1 -14   36.68   14.51
   1  -1  15   13.75    9.78
   1   1  15    4.89    9.23
  -1  -1 -15   -1.76   10.25
   1   1  16   10.54   12.32
   1  -1  16    7.71   13.57
  -1  -1 -16    5.29    8.66
   1  -1  17   25.93   17.65
   1   1  17   18.06   11.26
  -1  -1 -17   16.44    9.76
   1   1  18   19.60   12.91
   1  -1  18   26.89   16.07
  -1  -1 -18   23.44   14.75
   1   1  19   16.73   19.11
   1  -1  19   37.07   21.79
  -1  -1 -19   26.23   15.79
   1   1  20    6.57   12.51
  -1  -1 -20   -8.99   12.50
   1   1  21   -7.57   11.92
  -1   2  20   33.33   21.78
  -1  -2  19    6.49    9.07
  -1   2  19    4.61   13.06
   1  -2 -19  -15.23   11.72
   1   2 -19   26.71   19.95
   1  -2 -18    4.66    8.35
  -1  -2  18    2.62   20.09
  -1   2  18    9.38    9.90
  -1  -2  17   11.21    9.26
  -1   2  17   17.62   11.67
   1  -2 -17   10.31    7.92
  -1  -2  16   12.04   13.11
  -1   2  16   34.52   16.62
   1  -2 -16   17.69    7.56
  -1   2  15    6.39    9.63
  -1  -2  15   27.95   15.86
   1  -2 -15   -2.10    9.15
  -1   2  14  107.14   24.74
  -1  -2  14  104.57   29.20
   1  -2 -14   78.31   21.78
  -1  -2  13   31.72   20.74
  -1  -2  13   18.87    6.53
  -1   2  13   10.95   11.57
   1  -2 -13   15.44   11.03
  -1   2  12    2.03    5.88
  -1  -2  12    6.00    7.95
  -1  -2  12   -9.49    6.27
  -1   2  12   14.14   13.16
   1  -2 -12    6.34    8.01
  -1  -2  11   25.29   17.08
  -1   2  11    9.39    5.83
  -1  -2  11   18.21    7.65
   1  -2 -11   35.09    8.83
  -1  -2  11   20.48   17.84
  -1   2  11   11.11   10.11
  -1  -2  10  483.93   35.81
  -1   2  10  519.33   42.70
  -1  -2  10  580.19   56.15
  -1  -2  10  555.85   52.47
   1  -2 -10  507.27   29.82
  -1   2  10  542.38   54.04
  -1  -2   9   63.03   17.19
   1  -2  -9   78.62   10.30
  -1  -2   9   60.61   13.79
  -1   2   9   94.69   24.72
  -1   2   9   69.62   13.63
   1  -2  -9   85.27   13.78
  -1  -2   9   82.60   21.46
  -1  -2   8   25.48   14.52
   1  -2  -8    0.56    2.60
  -1  -2   8    5.44    6.70
  -1   2   8   15.60   12.08
  -1  -2   8   10.72   10.21
   1  -2  -8   -2.26    3.76
  -1   2   8    3.33    4.41
  -1  -2   7   10.28   10.39
   1  -2  -7   -2.80    2.48
  -1   2   7   10.58    5.27
   1  -2  -7   15.44    6.49
  -1  -2   7    1.26    8.21
  -1  -2   7   14.41    8.92
  -1   2   7   -1.75    9.08
  -1  -2   6  235.24   30.73
  -1   2   6  193.25   17.92
  -1  -2   6  185.37   21.11
   1  -2  -6  240.85   24.33
  -1   2   6  193.16   22.27
  -1  -2   6  204.84   26.43
  -1   2   6  213.16   30.26
   1   2  -5  114.45   20.49
  -1   2   5  123.42   12.08
  -1   2   5  159.35   24.03
   1  -2  -5  152.04   18.86
  -1  -2   5  125.94   20.37
  -1  -2   5  122.66   17.18
  -1   2   5  124.14   16.80
  -1  -2   5  120.62   20.91
  -1  -2   4  889.45   49.93
  -1   2   4  807.51   26.23
  -1  -2   4  838.75   47.37
  -1   2   4  817.71   44.65
   1  -2  -4  907.69   46.95
   1   2  -4  887.27   53.59
   1   2  -4  839.22   46.01
   1   2  -4  898.44   51.36
  -1  -2   4  790.42   47.39
  -1   2   4  944.74   56.23
   1  -2  -4  929.28   53.52
  -1   2   3  294.72   30.79
   1  -2  -3  294.81   28.76
   1   2  -3  256.03   27.53
   1   2  -3  200.92   21.46
   1  -2  -3  282.92   25.80
  -1  -2   3  291.03   25.97
  -1   2   3  278.79   24.93
   1   2  -3  249.41   17.12
  -1  -2   3  261.91   25.13
   1   2  -3  226.58   25.16
   1  -2  -2    9.47    6.56
  -1   2   2   31.49    9.50
   1   2  -2   29.25    7.03
   1   2  -2   29.06    9.80
  -1   2   2   30.50    5.16
   1   2  -2   44.29   11.80
   1   2  -2   22.29    8.95
   1  -2  -2   27.33    9.21
  -1   2   2   28.76    9.40
   1   2  -2   19.95    5.17
  -1  -2   2   29.34   11.49
   1  -2  -2   30.93    4.60
  -1  -2   2   25.26    9.03
  -1   2   1   48.72   13.48
   1  -2  -1   28.67    6.83
   1   2  -1   44.60    9.34
   1   2  -1   55.47   11.80
  -1  -2   1   34.17    7.46
   1  -2  -1   49.26    6.32
  -1   2   1   43.20    7.52
   1   2  -1   35.00    7.59
  -1   2   1   31.25    5.74
   1  -2  -1   55.85   13.22
  -1  -2   1   25.73    8.48
  -1   2   1   48.40   11.47
  -1  -2   1   29.13    5.64
  -1  -2   1   40.06    9.49
   1  -2  -1   36.94    6.01
  -1  -2   0 1618.68   56.72
   1   2   0 1598.25   58.03
  -1   2   0 1526.34   64.80
  -1  -2   0 1506.60   51.52
   1  -2   0 1520.73   42.40
   1  -2   0 1779.41   67.81
  -1   2   0 1659.12   64.72
  -1  -2   0 1815.07   68.92
  -1  -2   0 1557.41   46.26
  -1  -2   0 1486.96   52.79
   1   2   0 1497.74   55.43
  -1   2   0 1549.68   51.96
   1  -2   0 1427.46   48.64
  -1  -2  -1  162.94   17.67
  -1  -2  -1  143.08   14.17
  -1   2  -1  125.65   11.87
   1  -2   1  144.49   13.66
  -1   2  -1  114.91   16.54
   1   2   1  156.67   18.43
   1  -2   1  179.00   20.81
  -1   2  -1  170.13   20.76
  -1  -2  -1  149.89   19.56
   1   2   1  144.06   15.02
   1  -2   1  128.70   14.88
  -1   2  -1  157.78   17.90
  -1  -2  -1  127.95   13.06
  -1  -2  -2  657.58   29.73
  -1   2  -2  640.46   31.67
   1  -2   2  563.95   41.08
  -1  -2  -2  789.46   43.30
  -1   2  -2  605.33   37.54
   1  -2   2  601.60   35.35
  -1  -2  -2  599.31   28.12
  -1   2  -2  678.21   39.06
   1   2   2  687.22   40.40
  -1  -2  -2  726.23   40.21
   1  -2   2  643.01   33.64
  -1   2  -3  126.09   18.10
   1  -2   3  114.62   15.95
  -1  -2  -3  116.34   11.80
   1  -2   3   95.05   17.64
   1  -2   3  109.48   16.64
  -1  -2  -3  109.03   15.63
  -1   2  -3   94.94   15.68
  -1  -2  -3  116.98   16.63
   1   2   3  105.92   16.64
  -1   2  -4  214.78   23.08
  -1  -2  -4  247.56   24.52
   1  -2   4  246.69   24.53
   1  -2   4  234.49   25.34
   1   2   4  237.20   13.66
  -1   2  -4  225.47   25.65
   1  -2   4  208.33   23.85
  -1  -2  -4  240.04   17.26
   1   2   4  246.64   26.55
  -1  -2  -4  263.23   27.05
   1   2   5   21.33    6.04
  -1   2  -5   20.90    8.43
  -1  -2  -5   33.15    9.10
   1   2   5   17.10    7.78
   1  -2   5   22.11    8.91
   1  -2   5   21.22    8.79
   1   2   6 2151.35   64.72
   1  -2   6 2037.89   88.05
   1   2   6 2229.39   92.85
   1  -2   6 2045.16   76.84
  -1  -2  -6 2157.67   77.13
   1  -2   7  294.18   33.45
   1   2   7  258.83   22.33
   1   2   7  279.17   32.88
  -1  -2  -7  290.58   26.57
   1  -2   7  239.13   25.14
   1  -2   8   10.68    8.42
   1  -2   8   -6.00    8.82
   1   2   8   17.18    7.39
   1   2   8   21.09   13.20
  -1  -2  -8   16.19    7.27
   1  -2   9   97.67   15.57
   1  -2   9   93.92   22.73
   1   2   9   97.35   15.86
  -1  -2  -9  106.09   15.82
   1   2   9   99.05   25.25
  -1  -2 -10  338.76   29.25
  -1  -2 -10  262.38   37.37
   1   2  10  295.71   30.09
   1  -2  10  306.67   43.39
  -1  -2 -10  352.74   29.66
  -1  -2 -11   71.77   13.81
   1  -2  11   68.87   21.90
   1   2  11   64.97   16.63
  -1  -2 -11   68.64   21.51
  -1  -2 -12  118.83   17.34
   1   2  12  122.67   22.83
   1  -2  12  140.87   31.40
  -1  -2 -12  111.34   24.08
   1  -2  13   37.96   18.03
   1   2  13   33.76   12.18
  -1  -2 -13    1.90    9.20
   1  -2  14    7.84    9.97
   1   2  14    0.10    6.35
  -1  -2 -14   11.37    8.27
   1  -2  15   26.49   20.86
   1   2  15   57.24   18.14
  -1  -2 -15    4.75   11.57
   1  -2  16   94.34   32.87
   1   2  16   98.38   25.74
  -1  -2 -16   69.76   23.40
   1  -2  17   12.23   10.36
   1   2  17  -12.71   13.99
  -1  -2 -17   24.49   17.16
   1   2  18    0.75   11.09
   1  -2  18   27.17   17.05
  -1  -2 -18   28.41   16.27
   1   2  19    0.31    7.19
   1   2  20    7.01   13.58
  -1  -3  18   22.67   24.30
   1  -3 -17   21.43   20.21
  -1  -3  17   21.67   11.62
   1   3 -17   37.54   19.57
   1  -3 -16   19.47    7.98
  -1  -3  16   13.39   14.48
   1   3 -16   11.07   12.37
   1  -3 -15   -1.13    8.15
  -1  -3  15  -20.78   16.39
   1   3 -15    3.15   12.41
  -1   3  14    7.96   11.54
   1  -3 -14   34.63   16.85
  -1  -3  14   16.55   16.20
   1   3 -14    2.02   10.22
  -1   3  13   82.20   26.11
  -1  -3  13  107.12   32.31
  -1  -3  13   59.88   16.37
  -1   3  13   91.58   18.80
   1   3 -13   72.96   27.05
  -1   3  12   38.80   20.17
  -1  -3  12   41.41   21.11
  -1   3  12   46.84   12.51
  -1  -3  12   48.72   14.05
   1   3 -12   44.18   19.50
  -1  -3  11   71.84   25.35
  -1  -3  11   63.17   16.99
  -1   3  11   67.64   13.51
   1  -3 -11   74.08   18.16
   1   3 -11   55.71   21.62
  -1   3  11   67.47   21.45
  -1  -3  11   81.11   23.65
   1  -3 -10    4.47    5.46
  -1  -3  10   19.44   12.49
  -1  -3  10   15.40    7.88
  -1   3  10    8.00    6.43
   1   3 -10   30.17   15.96
  -1  -3  10   26.78   14.01
  -1   3  10    0.54   12.07
  -1   3   9   38.93   19.43
   1   3  -9   37.29   19.48
  -1  -3   9   44.62   18.08
   1  -3  -9   31.68   11.73
  -1   3   9   21.16    6.69
  -1  -3   9   22.59   11.19
  -1  -3   9   16.32   14.73
  -1   3   8  110.51   25.64
  -1   3   8   94.25   11.79
   1   3  -8  107.91   28.69
  -1  -3   8  112.06   25.23
   1  -3  -8  108.65   19.80
  -1  -3   8  124.54   23.86
  -1  -3   8   70.23   22.96
  -1  -3   7  310.80   38.62
  -1   3   7  289.27   16.05
   1   3  -7  262.09   37.70
  -1  -3   7  240.72   31.61
   1  -3  -7  349.58   36.18
  -1  -3   7  260.34   37.30
  -1   3   7  258.82   36.76
  -1   3   6  242.98   35.56
   1   3  -6  197.34   31.73
  -1  -3   6  200.23   29.13
   1  -3  -6  168.34   25.41
   1   3  -6  149.98   17.45
  -1  -3   6  164.91   26.07
  -1  -3   6  200.75   32.18
   1   3  -5   38.77   12.28
  -1  -3   5   39.42   10.07
   1  -3  -5   30.04    9.60
  -1   3   5   33.31   12.78
   1   3  -5   28.80    7.05
  -1  -3   5   37.68   15.18
  -1  -3   5   47.12   14.63
   1   3  -4    8.77    6.66
  -1   3   4   36.00   14.62
   1   3  -4   11.54    5.86
   1  -3  -4   37.99   12.14
  -1  -3   4   25.47    9.01
   1   3  -4   18.63    5.02
  -1  -3   4   22.98   12.23
  -1  -3   4   28.73   13.24
  -1   3   3  215.25   29.83
   1   3  -3  198.30   23.56
   1   3  -3  213.25   27.31
   1  -3  -3  196.44   15.47
  -1  -3   3  225.46   24.18
   1  -3  -3  247.61   30.08
  -1  -3   3  224.23   31.59
  -1  -3   3  226.86   27.23
   1   3  -3  196.40   22.53
   1   3  -2   40.05   11.03
  -1   3   2   70.26   17.70
   1  -3  -2   45.85    7.49
   1   3  -2   49.01   12.36
  -1   3   2   44.58    8.01
   1  -3  -2   43.60   12.66
  -1  -3   2   62.28   10.93
  -1  -3   2   57.60   16.52
  -1  -3   2   39.73   12.09
   1  -3  -2   45.77    8.10
   1   3  -1  403.59   33.94
  -1   3   1  406.63   27.67
  -1  -3   1  452.75   26.17
   1  -3  -1  578.78   46.28
  -1  -3   1  438.59   42.06
   1  -3  -1  382.00   26.44
   1   3  -1  415.11   34.54
  -1   3   1  370.69   26.30
  -1  -3   1  398.42   32.07
   1   3  -1  407.19   33.66
  -1   3   1  419.81   40.00
  -1   3   0  229.89   28.94
   1   3   0  172.59   21.15
  -1   3   0  203.83   21.53
  -1  -3   0  183.55   19.46
  -1  -3   0  199.87   13.23
   1  -3   0  207.18   14.48
  -1  -3   0  263.33   32.67
   1  -3   0  248.79   30.45
  -1  -3   0  187.91   16.55
   1  -3   0  183.14   20.15
  -1  -3   0  195.36   21.85
   1   3   0  200.32   22.33
  -1   3   0  221.95   22.44
  -1   3  -1   19.29    7.20
   1   3   1   50.99   12.94
  -1  -3  -1   43.23   12.60
  -1  -3  -1   24.08    7.41
  -1   3  -1   36.20   10.97
   1  -3   1   35.99    7.64
  -1   3  -1   41.82   10.75
   1   3   1   36.36    8.22
   1  -3   1   29.10   12.61
  -1  -3  -1   32.90    6.88
  -1  -3  -1   44.89   15.21
   1  -3   1   25.42    7.07
  -1  -3  -1   22.49    8.34
  -1   3  -2  116.22   14.70
  -1   3  -2  169.56   23.88
  -1  -3  -2  135.20   17.85
   1  -3   2  136.50   16.34
  -1   3  -2  135.85   22.59
   1   3   2  142.48   22.54
   1  -3   2  169.65   26.11
  -1  -3  -2  164.31   23.20
  -1   3  -2  140.62   22.25
  -1  -3  -2  127.11   15.40
   1  -3   2  151.63   20.76
  -1   3  -3  381.45   29.32
  -1  -3  -3  425.31   27.71
   1  -3   3  406.35   32.05
   1  -3   3  444.02   41.87
  -1  -3  -3  467.20   42.47
   1  -3   3  364.50   33.55
  -1  -3  -3  377.72   25.27
   1   3   3  429.32   39.39
  -1   3  -3  408.38   38.58
   1   3   4  113.29   22.01
   1  -3   4  132.28   23.19
   1  -3   4   88.87   17.37
  -1   3  -4  103.50   17.17
  -1  -3  -4  119.01   13.39
  -1  -3  -4  120.36   21.51
  -1  -3  -4  106.37   12.78
   1  -3   4  115.33   21.03
   1   3   5  111.48   21.48
  -1  -3  -5   88.82   11.23
   1  -3   5   87.57   20.31
   1  -3   5  118.02   21.61
  -1   3  -5   96.69    9.00
  -1  -3  -5  105.91   20.24
  -1  -3  -5  100.36   11.15
  -1  -3  -6   44.87    7.20
   1  -3   6   45.41   14.85
   1  -3   6   56.99   16.58
  -1  -3  -6   50.96    8.45
  -1  -3  -6   31.78    8.71
   1   3   6   61.55   19.91
   1   3   7  180.46   13.68
  -1  -3  -7  241.34   31.52
   1  -3   7  172.51   28.22
   1  -3   7  179.55   26.59
  -1  -3  -7  157.76   15.12
   1   3   7  232.27   33.97
   1   3   8   64.93   10.50
  -1  -3  -8   62.22   10.16
   1  -3   8   35.54   12.43
   1  -3   8   62.36   15.88
  -1  -3  -8   76.18   18.29
   1   3   8   71.06   22.11
   1   3   9  326.71   43.28
   1  -3   9  290.70   33.68
  -1  -3  -9  340.76   37.49
   1  -3   9  338.83   44.33
   1   3   9  333.99   26.22
   1   3  10   14.93   14.34
   1  -3  10   -0.17   11.04
  -1  -3 -10   11.57    9.27
   1  -3  10   -4.55    6.65
   1   3  10   10.84    5.14
   1   3  11   37.89   17.28
   1  -3  11   46.45   20.36
  -1  -3 -11   55.99   15.29
   1   3  11   32.63   10.90
  -1  -3 -12  138.65   29.75
   1  -3  12   71.70   23.90
  -1  -3 -12  109.03   20.42
   1   3  12  108.12   18.09
  -1  -3 -13   97.12   23.54
   1  -3  13  125.47   32.26
  -1  -3 -13  129.50   23.24
  -1  -3 -14    0.56    7.10
   1  -3  14   20.55   17.62
  -1  -3 -15    4.83    7.22
   1  -3  15   11.56   11.78
  -1  -3 -16   12.81   12.67
   1  -3  16    8.57   18.70
  -1  -3 -17   45.92   18.14
   1  -3  17   39.42   23.02
  -1  -4  16   -5.47    9.72
  -1   4  15   18.41   18.54
   1  -4 -15   40.95   23.32
   1   4 -15    4.42   12.92
  -1  -4  15    5.83   14.70
  -1   4  14   16.51   17.89
   1   4 -14   36.22   25.22
  -1  -4  14   31.26   23.11
  -1   4  13   12.03   14.06
   1   4 -13   29.36   19.29
  -1  -4  13  -12.14   20.54
  -1  -4  13   18.96   12.71
  -1   4  12   10.86   15.37
   1   4 -12    6.32   12.59
  -1  -4  12   10.54   12.20
  -1  -4  12    7.16    6.14
  -1   4  11   40.38   22.12
   1   4 -11   37.93   19.37
  -1  -4  11    8.58    7.19
   1  -4 -11   25.92   13.52
  -1  -4  11   15.04   11.81
   1   4 -10   32.96   16.02
  -1   4  10   73.48   26.30
  -1  -4  10   62.90   20.68
   1  -4 -10   98.65   22.49
  -1  -4  10   69.94   22.97
  -1  -4  10   95.33   24.94
   1   4  -9   71.28   25.01
  -1   4   9   21.16   12.63
  -1  -4   9   54.97   24.13
  -1  -4   9   60.35   21.42
   1  -4  -9   72.50   19.85
  -1  -4   9   50.13   19.83
   1   4  -8    6.17    7.29
  -1  -4   8    7.62    8.26
  -1  -4   8   30.04   14.73
   1  -4  -8    0.66    5.00
  -1  -4   8   29.31   15.33
  -1   4   8   44.77   19.30
  -1   4   7  -16.05   11.94
   1   4  -7   14.95   15.06
  -1  -4   7    1.63   11.73
   1  -4  -7   15.66   13.61
   1   4  -7   19.68   10.86
  -1  -4   7   18.25   13.94
  -1  -4   7   12.22    9.50
   1   4  -6   42.26   16.29
  -1   4   6   63.03   20.82
   1   4  -6   52.22   18.22
   1  -4  -6   60.36   19.16
  -1  -4   6   50.85   17.61
  -1  -4   6   51.46   19.53
  -1  -4   6   26.48   12.36
   1   4  -5  152.39   26.82
  -1   4   5  140.94   28.54
  -1  -4   5  163.31   25.53
   1  -4  -5  191.29   32.03
   1   4  -5  133.63   27.84
   1  -4  -5  146.22   15.66
  -1  -4   5  156.94   30.75
  -1  -4   5  199.15   32.18
  -1   4   4  124.72   29.11
   1   4  -4   86.37   18.99
  -1  -4   4  110.88   19.63
   1  -4  -4  120.95   24.96
   1  -4  -4   99.08   12.39
   1   4  -4  128.58   27.27
  -1  -4   4  101.66   26.02
  -1  -4   4  108.25   23.80
   1   4  -3   36.26   12.77
  -1   4   3   54.21   20.79
   1  -4  -3   17.15    7.32
  -1  -4   3   27.31    9.44
   1   4  -3   13.51    6.13
  -1  -4   3   37.45   15.84
  -1  -4   3   34.41   16.90
  -1  -4   2   -6.85   10.04
  -1  -4   2    4.05    3.61
   1  -4  -2   12.84   13.58
   1  -4  -2    7.60    3.63
  -1  -4   2    9.93    7.96
  -1   4   2    8.50    8.86
   1   4  -2   19.85   11.93
  -1  -4   1   99.83   19.78
  -1  -4   1   87.66   10.40
   1  -4  -1   82.38   22.92
  -1   4   1   78.69   13.69
  -1  -4   1  113.61   27.81
   1   4  -1   94.28   20.11
  -1   4   1   93.22   20.42
  -1   4   0  118.65   23.99
   1   4   0  100.18   20.71
   1  -4   0  127.13   26.31
  -1  -4   0  118.75   27.84
  -1  -4   0  109.70   21.01
  -1   4  -1  138.89   22.61
   1  -4   1  137.32   14.29
   1   4   1  136.80   26.47
  -1   4  -1  126.26   25.91
   1  -4   1  176.16   30.66
  -1  -4  -1  169.91   32.47
  -1  -4  -1  138.26   16.08
  -1  -4  -1  158.94   20.74
  -1   4  -2  128.03   22.59
  -1  -4  -2  124.29   18.46
   1  -4   2  137.06   17.46
  -1   4  -2  114.32   25.02
   1   4   2  141.43   25.39
   1  -4   2  145.02   29.27
  -1  -4  -2  175.86   30.72
  -1  -4  -2  125.93   16.38
  -1  -4  -2  142.14   20.37
  -1  -4  -3    6.05    4.65
  -1   4  -3    5.34    7.17
   1  -4   3   -7.79    7.43
  -1   4  -3   -1.68    5.68
   1   4   3   -0.13    9.14
   1  -4   3   -2.23   10.95
  -1  -4  -3   -9.96    8.75
  -1  -4  -3   -2.43    6.53
  -1  -4  -3   -0.39    4.80
  -1  -4  -4   72.86   13.95
  -1   4  -4   56.04   20.84
   1  -4   4   67.42   14.85
   1   4   4   72.39   18.23
  -1   4  -4   53.35   17.04
   1  -4   4  103.38   24.38
  -1  -4  -4  137.35   28.89
  -1  -4  -4   96.84   14.33
   1   4   5  150.63   26.80
  -1   4  -5  150.23   29.29
   1  -4   5  155.14   25.10
   1  -4   5  177.56   33.45
  -1  -4  -5  151.90   16.90
  -1  -4  -5  175.74   30.46
  -1   4  -5  130.71   26.88
  -1   4  -6   90.37   25.62
  -1   4  -6  122.03   26.59
   1  -4   6   89.67   19.69
   1  -4   6   80.64   23.13
  -1  -4  -6  103.33   24.16
   1   4   6   95.70   24.47
  -1   4  -7   14.56   11.06
  -1   4  -7    3.55   12.67
  -1  -4  -7   28.08   11.04
   1  -4   7    3.21    7.29
   1  -4   7   22.35   13.12
   1   4   7    2.30    9.12
  -1  -4  -8   -3.23    5.57
   1  -4   8   -2.59    7.59
   1  -4   8   19.85   14.74
  -1   4  -8   -0.31    8.36
   1   4   8   -6.11   13.21
  -1  -4  -9   30.84   16.80
   1  -4   9   15.37    8.53
   1  -4   9   18.75   14.38
  -1   4  -9   34.23   17.37
   1   4   9   39.93   21.42
  -1  -4 -10   49.23   17.69
   1  -4  10   36.78   20.79
   1  -4  10   26.98   14.02
  -1   4 -10   38.14   16.61
   1   4  10   46.26   20.00
  -1  -4 -11   14.06    9.72
   1  -4  11   -7.47   11.01
   1  -4  11   24.68   17.84
  -1   4 -11   13.43   19.19
   1   4  11   20.79   15.73
   1  -4  12   46.89   24.25
  -1  -4 -12   42.19   15.49
  -1   4 -12   18.81   17.40
   1   4  12   49.41   21.60
   1  -4  13    0.07    9.00
  -1   4 -13   -1.04    8.15
  -1  -4 -13   25.22   19.09
   1  -4  14   -0.32    8.97
  -1   4 -14    0.92    9.40
  -1  -4 -14    7.73   17.21
  -1   4 -15   19.33   18.67
   1  -4  15    3.15   14.93
   1  -4  16   16.89   18.89
  -1  -5  12    8.93   11.33
   1   5 -12   28.64   24.24
  -1   5  12    5.20   14.08
  -1  -5  11    6.50    7.46
   1  -5 -11   -7.55    8.51
   1   5 -11    8.09   13.09
  -1   5  11   12.32   12.01
   1  -5 -10    8.86   12.03
  -1  -5  10    1.86    7.43
   1   5 -10   12.18   13.91
  -1   5  10   31.44   17.54
  -1  -5   9   18.44   16.00
   1  -5  -9    3.93    6.69
   1   5  -9   38.77   22.92
  -1   5   9  -25.00   16.86
   1  -5  -8   24.92   17.19
  -1  -5   8   19.18   15.12
   1   5  -8   23.09   13.73
  -1   5   8   26.86   18.44
  -1  -5   7   29.54   18.63
   1  -5  -7   55.96   18.36
  -1   5   7   27.37   17.31
   1   5  -7    9.95   13.43
   1  -5  -6   45.12   19.97
  -1  -5   6   59.06   24.26
   1   5  -6   62.99   24.06
  -1   5   6   27.06   19.56
  -1  -5   6   46.85   19.82
   1  -5  -5  -10.60   15.87
  -1  -5   5   18.11   18.39
   1   5  -5    8.53    8.20
  -1  -5   5   12.14   10.43
  -1   5   5    4.08   12.36
  -1  -5   4   13.09   15.37
   1  -5  -4   -6.16   13.79
  -1  -5   4   28.59   15.44
  -1   5   4    8.53    7.16
  -1  -5   3   80.36   27.98
   1  -5  -3   78.97   24.29
  -1  -5   3   53.81   19.62
  -1   5   3   40.24   16.72
   1   5  -3   43.41   17.06
  -1  -5   2  137.20   33.54
   1  -5  -2   93.08   26.77
  -1  -5   2  102.54   27.56
  -1   5   2   62.78   20.13
   1   5  -2  109.41   25.00
   1  -5  -1   27.61    8.27
  -1  -5   1   44.79   18.25
  -1  -5   1   36.84   18.99
   1   5  -1   38.14   14.87
  -1   5   1   36.98   19.31
  -1  -5   0    3.81   13.33
   1  -5   0   -1.22   11.74
  -1   5   0    1.07   12.89
   1   5   0    5.66   10.00
  -1  -5  -1   26.59   18.04
  -1   5  -1    2.54   13.62
   1   5   1   12.75   14.27
   1  -5   1   19.24   19.31
   1   5   2   73.07   20.96
  -1   5  -2   50.43   19.92
  -1  -5  -2  104.32   26.81
   1  -5   2   51.46   20.56
  -1   5  -3   35.80   15.65
  -1   5  -3   47.49   18.06
   1   5   3   54.35   18.52
  -1  -5  -3  110.65   31.47
   1  -5   3  111.68   30.89
  -1   5  -4   10.04    9.84
   1   5   4   32.00   18.56
  -1   5  -4   22.54   14.81
  -1  -5  -4   -5.59   14.51
   1  -5   4    7.49   14.67
  -1   5  -5   11.23   10.81
   1   5   5   -4.30    8.62
  -1   5  -5   11.98   16.11
   1  -5   5    4.14   12.98
  -1  -5  -5   13.93   15.61
  -1   5  -6    2.06    6.82
   1   5   6  -18.69   19.14
  -1   5  -6    1.63    8.77
  -1  -5  -6    0.95    9.25
   1  -5   6    8.42   14.12
  -1   5  -7   -4.94   12.94
   1   5   7    8.42   10.51
  -1   5  -7   11.88   13.88
   1  -5   7   17.97   17.97
  -1  -5  -7    3.91   10.06
  -1   5  -8    0.01   13.34
   1   5   8    9.33   11.19
  -1   5  -8   21.42   18.60
   1  -5   8   23.25   17.43
  -1  -5  -8   29.18   12.26
   1   5   9   24.87   17.68
  -1   5  -9    0.14    8.34
  -1  -5  -9   20.04   14.09
   1  -5   9   10.48    7.50
  -1   5 -10    6.35    9.90
  -1  -5 -10    1.08   10.50
   1  -5  10  -17.36   12.29
   1   5  11  -11.76   13.76
  -1   5 -11   -1.22    7.88
  -1  -5 -11   -1.93    8.00
   1   5  12   11.01   13.79
  -1   5 -12   43.57   19.82
  -1  -5 -12   12.39   11.86
  -1   6   9   31.42   23.31
  -1   6   8  -42.27   22.20
  -1   6   7   12.48   12.84
  -1   6   6  -42.09   25.11
  -1   6   5    1.19   11.46
   2   0 -22    0.01    9.41
   2   0 -21   14.37   18.51
  -2   0  20   28.25   19.66
   2   0 -20   22.25   16.94
  -2   0  19    6.29   10.18
   2   0 -19    4.98   10.19
  -2   0  18   30.84   13.47
   2   0 -17    0.47    9.08
  -2   0  17    5.99   18.96
   2   0 -16    0.78    8.91
  -2   0  16    4.26    9.26
   2   0 -15    7.02    8.03
  -2   0  15    6.56    9.40
  -2   0  14  468.49   60.85
   2   0 -14  469.08   50.38
   2   0 -13  -14.99   12.33
  -2   0  13    0.54   12.50
   2   0 -12   10.72    8.55
  -2   0  12   -1.20   13.28
   2   0 -11    9.76    9.36
  -2   0  11  -11.09   12.87
  -2   0  10  740.07   51.38
   2   0 -10  671.70   47.93
  -2   0   9  -10.14    8.95
   2   0  -9    1.99    6.04
   2   0  -8  783.71   46.17
  -2   0   8  864.08   51.05
   2   0  -8  736.04   41.99
   2   0  -8  769.19   51.70
   2   0  -7    3.82    4.97
  -2   0   7  -11.20   11.69
   2   0  -7   -2.89    6.15
  -2   0   7    7.43    9.98
   2   0  -7   -2.12    5.87
   2   0  -6  667.87   35.24
   2   0  -6  660.46   40.59
  -2   0   6  580.90   39.83
  -2   0   6  675.40   38.52
   2   0  -6  571.42   34.51
   2   0  -5   -2.37    8.17
   2   0  -5    6.87    5.95
   2   0  -5   -5.15    6.26
  -2   0   5    7.93    8.51
  -2   0   5   -0.26    6.32
   2   0  -5    5.31    6.75
   2   0  -4 7602.86  145.73
   2   0  -4 7256.09  148.06
  -2   0   4 7140.54  145.43
   2   0  -4 7351.48  143.77
  -2   0   4 7532.93  144.79
   2   0  -3   -1.04    3.77
  -2   0   3   -0.58    5.27
   2   0  -3   -4.58    4.18
  -2   0   3   -0.64    4.18
   2   0  -3   -4.25    4.09
  -2   0   3   -3.34    3.78
   2   0  -2 1069.52   35.94
  -2   0   2  935.26   34.89
   2   0  -2 1151.66   34.87
  -2   0   2 1145.57   35.33
   2   0  -2  967.98   34.51
  -2   0   2 1119.75   33.72
  -2   0   1    4.91    3.97
   2   0  -1   -2.31    3.50
  -2   0   1   -0.14    2.84
   2   0  -1    8.24    4.13
  -2   0   0 1288.66   38.59
   2   0   0 1207.43   38.15
  -2   0   0 1254.86   36.59
   2   0   0 1217.49   35.61
   2   0   1    4.56    3.93
  -2   0  -1    4.71    4.69
   2   0   2 2142.80   56.13
   2   0   2 2144.98   60.43
  -2   0  -2 2185.48   60.71
  -2   0  -3    4.15    5.29
  -2   0  -3    2.42    5.28
   2   0   3    5.94    4.70
   2   0   3    6.31    5.60
  -2   0  -4  210.42   18.19
   2   0   4  270.23   21.14
  -2   0  -4  235.49   23.01
   2   0   4  210.27   21.61
  -2   0  -5   21.91   11.49
   2   0   5   12.73    9.96
  -2   0  -5   10.93    9.25
   2   0   5   -5.28    5.85
  -2   0  -6 2658.07   96.55
   2   0   6 2952.06   93.80
  -2   0  -6 2750.38   89.58
   2   0   6 2874.88   87.38
  -2   0  -7  -18.75   10.76
   2   0   7    0.92    7.13
  -2   0  -7    6.05    9.50
  -2   0  -8    4.12    9.68
   2   0   8    9.71    8.97
  -2   0  -9   -2.73    7.81
   2   0   9   -0.97    8.40
   2   0  10  537.73   48.74
  -2   0 -10  525.30   45.82
  -2   0 -11    0.30    9.81
   2   0  11   17.67   13.35
   2   0  12  357.05   45.60
   2   0  13   -2.03    6.78
   2   0  14   81.36   25.43
   2   0  15   -6.91    9.98
   2   0  16  183.60   38.03
   2   0  17  -14.11   15.58
   2   0  18    4.48   19.17
   2   0  19    8.04   11.63
   2   0  20   16.72   21.02
  -2   1  21   43.60   20.64
   2   1 -21   91.70   32.09
  -2   1  20    3.44   10.38
  -2  -1  20   30.12   21.39
   2  -1 -20   -0.20   12.51
   2   1 -20    5.05   13.62
  -2   1  19    9.45   11.04
  -2  -1  19    8.35   12.46
   2  -1 -19   10.61    8.49
   2   1 -19    4.26   12.02
  -2   1  18    6.77   11.34
  -2  -1  18    4.09   12.14
   2  -1 -18   24.37   16.45
   2  -1 -18    7.20   10.61
   2   1 -18   45.23   21.49
   2  -1 -17  110.11   27.39
  -2   1  17   78.38   27.17
  -2  -1  17  102.09   33.60
   2  -1 -16  -23.83   12.81
  -2   1  16   10.96   12.56
  -2  -1  16  -11.77   14.37
  -2   1  15    9.18   13.67
  -2  -1  15   21.21   15.37
   2  -1 -15    8.14    7.51
  -2   1  14    9.66   12.11
  -2  -1  14   22.04   15.80
   2  -1 -14   14.60   12.70
  -2  -1  13   71.60   25.44
  -2   1  13   67.11   20.99
   2  -1 -13   75.42   20.66
  -2  -1  12    0.94    1.97
  -2   1  12   25.85   14.13
  -2  -1  12   -3.39   13.70
  -2  -1  12   -9.75   10.27
   2  -1 -12   11.29    9.02
  -2  -1  11  766.99   68.86
  -2   1  11  802.07   63.18
  -2  -1  11  639.85   28.52
   2  -1 -11  740.27   55.46
  -2  -1  11  737.99   58.28
  -2   1  11  811.45   63.24
  -2  -1  10  110.61   24.83
   2  -1 -10  117.48   16.93
   2  -1 -10  119.85   22.10
  -2   1  10  137.73   23.70
  -2  -1  10  104.19   11.18
  -2   1  10   95.10   10.96
   2  -1  -9   10.57    5.41
  -2  -1   9   19.98   13.78
  -2   1   9    3.75    2.66
  -2  -1   9    4.89    4.34
  -2   1   9    6.96    9.91
  -2  -1   8  125.55   16.46
   2   1  -8  106.63   18.07
  -2   1   8  140.77   25.01
   2  -1  -8  111.88   13.60
  -2  -1   8   95.13   23.98
  -2   1   8  104.27   12.47
  -2  -1   7 2237.31   69.74
  -2   1   7 2068.72   64.21
  -2   1   7 2396.86   94.32
   2   1  -7 2196.98   82.92
  -2  -1   7 2381.38   90.24
   2  -1  -7 2131.33   61.86
   2   1  -6   23.12    9.91
   2  -1  -6   23.25    6.78
  -2  -1   6   14.76    4.36
   2  -1  -6   23.23    9.16
  -2   1   6   14.55    6.79
  -2   1   6   -2.30   12.72
  -2  -1   6   19.90   11.97
   2  -1  -6   13.00    4.01
   2   1  -6    5.59    5.63
   2  -1  -5  630.10   24.88
   2   1  -5  669.75   42.51
  -2   1   5  664.75   31.87
  -2  -1   5  650.09   29.02
  -2   1   5  641.69   42.06
   2  -1  -5  628.14   40.89
  -2   1   5  677.79   24.95
   2   1  -5  697.55   41.36
  -2  -1   5  590.85   38.91
   2  -1  -5  631.65   23.95
   2   1  -4  249.11   24.55
  -2   1   4  255.01   26.01
   2  -1  -4  249.37   23.80
   2  -1  -4  227.04   11.35
  -2  -1   4  202.44   23.78
   2   1  -4  215.84   23.65
  -2   1   4  288.27   12.73
  -2   1   4  257.32   18.97
   2   1  -3 1436.06   55.00
  -2  -1   3 1522.76   57.84
   2   1  -3 1589.25   59.94
  -2   1   3 1641.02   51.61
   2   1  -3 1578.90   58.33
  -2  -1   3 1540.85   57.88
  -2   1   3 1672.95   63.96
   2  -1  -3 1612.90   61.50
  -2  -1   2   97.83   14.16
   2   1  -2   77.20   12.58
  -2  -1   2   71.91   11.63
   2   1  -2  104.38   14.60
  -2  -1   2   91.49   12.36
   2   1  -2   87.03   13.83
  -2   1   2  106.05   12.11
   2   1  -2   98.45   11.74
   2  -1  -2  107.10   14.12
  -2   1   2   91.37   12.81
   2  -1  -1 3587.11   91.56
  -2   1   1 3472.83   90.96
  -2   1   1 3376.67   73.06
  -2  -1   1 3126.97   78.98
  -2  -1   1 3214.54   82.51
  -2   1   1 3408.81   82.18
  -2  -1   1 3354.86   76.71
   2   1  -1 3295.84   75.66
   2   1  -1 3342.50   82.73
  -2  -1   1 3298.66   81.85
  -2  -1   0  184.57   15.46
  -2   1   0  176.19   16.58
  -2   1   0  205.00   14.80
   2  -1   0  183.00   15.29
   2  -1   0  190.17   10.06
  -2  -1   0  209.66   14.99
  -2  -1   0  186.20   11.21
  -2   1   0  209.32   19.40
   2   1   0  188.44   11.14
  -2   1  -1  563.48   27.25
  -2  -1  -1  531.47   23.87
  -2   1  -1  501.73   26.16
   2  -1   1  457.07   26.20
  -2   1  -1  484.94   17.98
  -2  -1  -1  512.48   22.42
   2   1   1  590.67   25.45
   2   1   2  618.13   30.47
  -2  -1  -2  542.56   27.18
  -2   1  -2  574.15   31.53
   2  -1   2  469.95   30.20
  -2  -1  -2  546.24   25.33
   2   1   2  532.42   23.61
  -2   1  -2  440.48   26.65
  -2  -1  -3 1171.71   47.19
  -2   1  -3 1222.70   52.18
  -2  -1  -3 1205.06   43.01
   2   1   3 1154.47   39.83
   2  -1   3 1125.83   48.48
  -2   1  -3 1127.28   41.91
   2   1   4   72.74   12.22
  -2  -1  -4   79.39   12.60
   2  -1   4   59.53   12.73
  -2   1  -4   60.07   13.99
  -2   1  -4   51.22   10.83
  -2   1  -4   66.33   14.98
  -2  -1  -4   64.84   13.42
  -2  -1  -4   67.30   13.20
   2   1   5  212.47   21.05
  -2  -1  -5  235.60   23.34
  -2   1  -5  181.83   17.88
  -2   1  -5  142.47   22.06
   2  -1   5  172.24   22.19
  -2  -1  -5  220.01   22.09
  -2   1  -5  212.52   23.79
  -2  -1  -5  213.14   22.70
   2  -1   6   12.24    7.30
   2   1   6    5.82    8.02
  -2  -1  -6   12.42    6.68
  -2   1  -6   12.71    7.95
  -2   1  -6   10.70    5.00
  -2  -1  -6   34.26   10.61
  -2  -1  -6    8.99    7.21
  -2   1  -7  355.45   22.60
  -2  -1  -7  341.89   32.78
   2  -1   7  388.66   37.06
  -2  -1  -7  384.38   34.18
   2   1   7  392.21   31.91
   2  -1   8   49.85   14.99
   2   1   8   54.15   14.01
  -2   1  -8   58.52    8.93
  -2  -1  -8   56.88    8.31
  -2  -1  -8   64.53   14.52
  -2  -1  -9  912.98   35.71
  -2   1  -9  872.51   34.19
  -2  -1  -9 1069.24   64.14
   2  -1   9 1063.73   67.10
   2   1   9 1034.57   60.16
  -2  -1 -10   11.23    4.37
   2  -1  10   11.08    8.65
   2   1  10   16.91    8.59
  -2  -1 -10   16.50    9.49
  -2  -1 -11   11.19   11.43
  -2  -1 -11   35.09    6.24
   2  -1  11   32.07   16.37
   2   1  11   32.96   13.10
  -2  -1 -12   11.11    7.90
   2  -1  12   24.50   13.66
   2   1  12   42.52   14.75
   2  -1  13  560.20   58.96
   2   1  13  488.29   53.00
  -2  -1 -13  581.80   57.30
   2   1  14   -8.34   10.35
   2  -1  14   21.10   15.40
  -2  -1 -14    8.29    7.70
   2   1  15   32.53   18.01
   2  -1  15   38.34   20.01
  -2  -1 -15   40.52   17.60
   2   1  16   -3.70   11.12
   2  -1  16   -8.41   10.21
  -2  -1 -16   10.49   13.27
   2   1  17  112.59   30.02
   2  -1  17   95.74   32.18
  -2  -1 -17   65.10   23.67
   2  -1  18  -20.10   16.17
  -2  -1 -18   -1.98   10.35
   2   1  19   21.86   16.91
   2  -1  19   -3.04    9.63
  -2  -1 -19   43.28   23.11
   2   1  20   -0.52   13.23
  -2   2  20   39.42   23.41
  -2   2  19  -11.21   11.87
  -2  -2  19   32.59   25.04
   2   2 -19   -0.15   15.70
   2  -2 -19    6.37    9.86
   2  -2 -18   23.77   11.18
  -2  -2  18   51.85   23.42
  -2   2  18   28.01   15.99
   2   2 -18    5.59   13.41
   2  -2 -17    2.18    7.43
  -2   2  17  -29.29   18.58
  -2  -2  17   -6.61   12.71
   2   2 -17    0.40   10.12
   2  -2 -16   48.03   19.48
  -2   2  16   30.33   13.83
  -2  -2  16   56.56   26.80
   2   2 -16   36.67   20.65
   2  -2 -15   26.54   10.59
  -2   2  15   17.34   13.06
  -2  -2  15   17.58   14.83
   2   2 -15   34.03   19.38
   2  -2 -14   97.06   24.45
  -2   2  14  172.95   37.94
  -2   2  14  138.59   28.30
  -2  -2  14  148.17   36.16
   2  -2 -14  150.82   22.80
   2   2 -14  159.87   34.14
  -2   2  13   27.92   12.64
  -2  -2  13   13.32    7.24
  -2  -2  13   -7.94   14.67
   2   2 -13    7.92   12.03
  -2  -2  13   36.92   19.40
  -2   2  13   -5.97    8.70
   2  -2 -13    6.34    8.10
  -2   2  12   36.58   18.31
  -2   2  12   28.71   10.76
  -2  -2  12   12.83   11.73
   2   2 -12    8.26    8.34
  -2  -2  12   21.33    8.65
  -2  -2  12   26.24   14.48
  -2   2  11   17.00   12.39
   2   2 -11   16.99   14.06
  -2   2  11   21.72   10.22
  -2  -2  11   26.75   17.68
  -2  -2  11   29.99   10.13
   2  -2 -11   16.44    5.54
  -2  -2  11   27.02   20.19
  -2   2  10  585.78   46.99
  -2  -2  10  530.08   58.81
  -2  -2  10  485.39   35.08
   2  -2 -10  613.46   32.02
   2   2 -10  601.26   56.21
  -2  -2  10  504.69   52.73
   2  -2 -10  573.74   30.50
  -2   2  10  547.42   56.07
  -2   2   9   43.04   16.01
  -2   2   9   16.01    7.92
  -2  -2   9   25.37   15.11
   2   2  -9   18.57   14.19
   2  -2  -9   18.56    4.67
  -2   2   9    7.42    4.80
  -2  -2   9   12.69    8.26
  -2  -2   9   29.05   15.30
   2  -2  -9   12.57    3.86
   2   2  -8  788.67   59.03
   2  -2  -8  888.78   28.89
  -2  -2   8  651.64   42.34
  -2   2   8  712.05   44.50
   2  -2  -8  868.28   28.57
  -2  -2   8  928.61   62.95
  -2   2   8  838.45   62.32
  -2   2   7   29.34   15.52
   2   2  -7   55.85   17.82
  -2   2   7   25.76    8.15
  -2  -2   7   22.54    8.57
  -2  -2   7   36.00   14.76
   2   2  -6  428.80   39.80
   2  -2  -6  421.41   32.11
  -2   2   6  386.76   31.54
  -2  -2   6  338.56   32.27
  -2   2   6  363.92   38.11
  -2  -2   6  362.71   36.20
   2  -2  -5  235.80   23.52
  -2   2   5  190.73   22.94
   2   2  -5  206.43   27.59
  -2  -2   5  196.87   25.92
  -2   2   5  217.93   28.88
  -2   2   4 1448.90   71.73
   2   2  -4 1396.45   68.48
   2   2  -4 1335.04   60.00
   2  -2  -4 1442.01   61.01
  -2   2   4 1490.44   64.09
   2   2  -4 1373.39   51.92
  -2  -2   4 1213.46   61.20
   2  -2  -3   50.43   12.52
  -2   2   3   38.44   15.06
   2   2  -3   49.21    8.62
   2   2  -3   56.02   14.61
   2   2  -3   25.17    7.57
  -2   2   3   49.13    6.41
   2   2  -3   45.20   12.87
   2  -2  -3   38.46   11.11
   2   2  -3   36.22    7.41
  -2   2   3   40.33   11.64
  -2  -2   3   50.54   11.60
   2  -2  -2  210.72   24.22
   2   2  -2  193.91   15.87
  -2   2   2  211.42   26.27
   2   2  -2  194.38   22.89
  -2  -2   2  172.17   19.06
  -2   2   2  192.48   12.36
   2  -2  -2  191.76   21.43
  -2   2   2  206.30   23.57
   2   2  -2  165.28   15.67
  -2   2   2  191.94   11.71
  -2  -2   2  162.32   19.68
   2   2  -2  179.95   20.41
  -2   2   1   75.21   14.17
   2   2  -1   74.70   10.86
   2  -2  -1   76.38   13.80
  -2  -2   1   50.76    8.71
  -2  -2   1   79.01   12.31
  -2   2   1   75.35    8.68
   2   2  -1   98.20   15.79
  -2  -2   1   64.55   11.65
   2  -2  -1   76.53   14.52
  -2   2   1   89.82   14.64
  -2  -2   1   58.01    9.14
  -2   2   1   73.64    9.19
  -2   2   0 1126.82   57.09
   2   2   0 1085.11   43.62
  -2  -2   0 1121.85   43.40
   2  -2   0 1085.77   39.78
  -2   2   0 1132.14   41.06
  -2  -2   0 1092.74   47.66
  -2  -2   0 1038.61   46.29
   2  -2   0 1191.62   55.11
  -2   2   0 1276.69   58.15
  -2  -2   0 1068.09   43.52
  -2   2   0 1072.81   42.40
  -2  -2   0 1074.43   47.07
   2   2   0 1096.50   48.03
  -2  -2  -1  246.17   21.10
  -2  -2  -1  240.07   14.71
  -2   2  -1  239.76   19.96
   2  -2   1  239.09   19.32
  -2  -2  -1  225.03   19.05
  -2   2  -1  224.81   20.47
   2   2   1  267.60   21.66
  -2  -2  -1  264.30   21.19
  -2   2  -1  241.86   25.42
   2  -2   1  247.46   25.76
  -2   2  -1  290.70   26.85
  -2   2  -2  570.32   35.01
  -2  -2  -2  591.51   23.21
   2  -2   2  599.79   34.77
   2  -2   2  657.37   40.63
  -2   2  -2  694.10   42.84
  -2  -2  -2  591.92   31.65
  -2   2  -2  538.67   35.52
   2   2   2  568.80   34.21
  -2  -2  -2  643.50   36.44
  -2   2  -3   89.93   15.38
  -2  -2  -3   97.97    9.48
  -2  -2  -3   95.54   12.33
   2  -2   3  106.44   16.64
  -2   2  -3  103.10   16.43
   2  -2   3  101.49   16.74
  -2   2  -3   85.31   15.88
  -2  -2  -3  112.95   16.45
   2   2   3   95.96   14.14
  -2  -2  -4  281.76   18.81
   2  -2   4  255.69   27.47
  -2   2  -4  285.98   29.52
   2   2   4  230.15   16.42
   2  -2   4  251.23   26.64
  -2   2  -4  247.10   25.76
  -2  -2  -4  265.71   26.05
  -2   2  -4  235.50   26.59
  -2  -2  -4  281.91   27.31
   2   2   4  286.83   28.01
   2  -2   5  340.58   32.92
   2   2   5  327.94   22.42
  -2  -2  -5  340.31   23.68
   2   2   5  393.89   36.18
   2  -2   5  316.29   29.96
  -2   2  -5  324.98   27.85
  -2  -2  -5  340.80   28.18
   2  -2   6  892.60   56.36
   2   2   6  952.52   42.86
  -2  -2  -6  961.97   46.11
   2   2   6 1014.79   60.60
   2  -2   6  841.37   48.98
  -2   2  -6  841.47   47.74
  -2  -2  -6  897.62   48.44
   2   2   7  221.88   21.64
   2  -2   7  173.36   28.49
   2   2   7  217.53   30.00
  -2  -2  -7  226.22   23.89
  -2   2  -7  169.32   20.83
   2   2   8    0.79    3.82
  -2   2  -8    6.07    4.72
  -2  -2  -8    5.14    4.78
  -2  -2  -8   11.37   11.33
   2  -2   8   18.21   11.80
   2   2   9    9.93    7.53
   2  -2   9    4.69    7.94
  -2  -2  -9    0.81    5.88
  -2  -2  -9   10.93    6.09
  -2  -2 -10  645.05   41.84
  -2  -2 -10  592.98   52.64
   2   2  10  647.30   46.19
   2  -2  10  606.84   59.02
  -2  -2 -11   72.44   13.23
   2  -2  11   83.33   24.08
   2   2  11   71.66   17.48
  -2  -2 -11   86.66   20.99
  -2  -2 -12  200.47   23.09
   2  -2  12  198.51   35.93
   2   2  12  191.67   28.79
  -2  -2 -12  186.81   30.45
  -2  -2 -13    2.50    4.41
   2   2  13   -0.65   10.25
   2  -2  13   12.34   19.27
  -2  -2 -13    8.43    9.72
   2   2  14  102.90   22.44
   2  -2  14  108.73   29.58
  -2  -2 -14   90.22   24.98
   2   2  15    6.94    7.11
   2  -2  15    5.03   10.20
  -2  -2 -15    2.44   13.12
   2   2  16  125.22   27.73
   2  -2  16  119.02   30.94
  -2  -2 -16  102.28   28.48
   2  -2  17   13.92   10.30
  -2  -2 -17   13.77   13.00
   2   2  17    3.83    7.94
   2  -2  18    9.05   17.04
  -2  -2 -18   16.49   19.73
   2   2  18    0.82    6.90
   2   2  19   -5.39   12.75
  -2  -3  18  -19.23   22.45
   2  -3 -17   17.95   16.64
   2   3 -17   57.61   30.05
  -2  -3  17   36.78   23.88
   2  -3 -16   15.54   11.46
   2   3 -16   40.90   20.66
  -2  -3  16   29.28   19.68
   2  -3 -15   19.37   16.43
  -2   3  15   -7.48   14.68
   2   3 -15   11.76   14.35
  -2  -3  15   40.40   24.60
  -2   3  14   24.37   21.60
   2   3 -14  -15.93   16.30
  -2  -3  14   18.85    8.79
   2   3 -13   81.57   31.86
  -2   3  13   40.24   21.94
  -2  -3  13   84.85   29.30
  -2   3  13   60.36   15.99
  -2  -3  13   62.31   23.66
  -2  -3  13   48.26   13.46
   2   3 -12   11.20   13.52
  -2   3  12   23.64    9.88
  -2  -3  12   33.20   17.78
  -2  -3  12    9.03    6.91
  -2  -3  12   15.13   14.96
  -2   3  12   54.29   26.32
  -2   3  11  159.77   36.15
  -2   3  11  120.92   19.39
  -2  -3  11  112.75   28.79
   2   3 -11  139.05   32.19
  -2  -3  11  123.06   22.23
  -2  -3  11  150.09   35.64
  -2   3  10   14.62   11.73
  -2   3  10    7.55    4.11
  -2  -3  10  -11.47   13.53
   2   3 -10   -0.83    8.03
  -2  -3  10   17.27   11.36
  -2  -3  10    7.65    8.85
  -2   3   9   -1.18   14.95
  -2   3   9    6.43    5.56
  -2  -3   9    3.32   10.91
   2  -3  -9   -2.50    5.92
   2   3  -9    5.97   11.80
  -2  -3   9   16.49   12.27
  -2  -3   9   -1.22    7.98
  -2   3   8   -0.13   13.45
   2   3  -8    8.92   12.47
  -2   3   8    5.78    4.75
  -2  -3   8    6.88    6.39
   2  -3  -8    5.85    6.30
  -2  -3   8    3.59    8.84
  -2  -3   8    9.08   11.29
  -2   3   7  549.92   54.68
   2   3  -7  521.19   52.79
  -2  -3   7  493.70   48.91
  -2   3   7  418.65   22.49
   2  -3  -7  508.30   42.67
  -2  -3   7  472.97   45.51
   2   3  -7  463.53   35.88
  -2  -3   7  478.97   48.09
  -2   3   6   65.29    6.50
   2   3  -6   79.87   21.49
  -2   3   6   63.19    6.32
   2  -3  -6   65.63   15.71
  -2  -3   6   82.99   21.27
  -2   3   6   84.75   20.47
   2   3  -6   79.48   13.39
  -2  -3   6   67.89   18.34
  -2  -3   6   72.85   19.03
   2   3  -5   76.75   20.58
   2  -3  -5   52.77   12.66
  -2  -3   5   99.80   20.55
  -2   3   5   73.65   19.45
   2   3  -5   67.59   13.25
   2   3  -5   67.10   12.16
  -2  -3   5   81.54   19.05
  -2  -3   5   62.47   16.20
   2   3  -4   -7.00    8.07
   2   3  -4    0.69    4.65
  -2   3   4    9.49    8.08
   2  -3  -4    3.53    8.62
  -2  -3   4    6.85    6.76
   2   3  -4    2.11    3.77
  -2  -3   4   16.90    9.49
  -2  -3   4   11.46   10.88
   2   3  -3  400.37   39.08
   2  -3  -3  438.14   38.66
  -2  -3   3  444.08   41.69
  -2  -3   3  464.18   36.70
  -2   3   3  430.96   43.49
   2   3  -3  408.42   31.77
  -2  -3   3  396.34   35.73
  -2   3   2  366.73   22.49
   2   3  -2  396.91   31.09
  -2   3   2  397.96   40.07
  -2   3   2  373.16   22.24
  -2  -3   2  370.24   33.91
   2  -3  -2  438.94   39.85
  -2  -3   2  384.31   38.75
  -2   3   1  565.65   32.31
  -2  -3   1  512.27   36.94
   2  -3  -1  555.60   45.02
  -2  -3   1  606.96   50.99
  -2   3   1  537.52   31.24
  -2  -3   1  526.77   38.81
   2   3  -1  543.27   37.37
  -2   3   1  552.98   46.66
   2   3   0   16.53    7.77
  -2   3   0   10.57    9.81
  -2   3   0   18.41    7.11
  -2  -3   0   10.84    7.54
   2  -3   0   18.84    5.72
   2   3   0   23.78    9.61
   2  -3   0   25.12   14.74
  -2  -3   0   10.38    9.24
  -2  -3   0   18.21    7.62
  -2  -3   0   19.20    8.79
  -2   3   0   21.85    7.99
  -2  -3  -1    5.37    4.67
  -2  -3  -1    1.76    4.06
  -2  -3  -1    7.75    2.21
   2  -3   1    4.03    3.69
  -2  -3  -1   17.37    6.82
  -2   3  -1   12.98    8.25
   2   3   1    9.66    5.81
   2  -3   1   -1.62    7.99
  -2  -3  -1   13.71    6.59
  -2  -3  -1   17.08    7.13
  -2  -3  -1    5.53    3.51
  -2   3  -1    1.66    3.46
   2   3   2  168.23   23.22
  -2  -3  -2  139.09   20.34
  -2  -3  -2  132.39   17.22
  -2   3  -2  138.23   15.28
   2  -3   2  162.88   19.24
  -2   3  -2  157.64   24.63
   2  -3   2  175.56   25.03
  -2  -3  -2  186.50   26.06
  -2  -3  -2  145.50   17.17
  -2   3  -2  137.89   20.01
  -2   3  -3  672.81   38.76
  -2  -3  -3  657.41   38.00
   2  -3   3  674.13   51.08
  -2  -3  -3  833.55   56.15
   2  -3   3  742.44   43.95
  -2   3  -3  675.85   53.45
   2   3   3  749.88   50.97
  -2  -3  -3  699.81   38.69
  -2  -3  -4  200.28   20.30
   2  -3   4  226.85   26.82
  -2  -3  -4  203.30   20.22
   2   3   4  219.63   29.44
   2  -3   4  183.47   26.91
  -2  -3  -4  245.86   30.44
   2  -3   5  249.76   30.41
   2  -3   5  230.64   30.17
  -2  -3  -5  263.51   31.71
  -2  -3  -5  245.75   21.18
   2   3   5  265.09   31.96
  -2  -3  -6    6.16    4.44
   2  -3   6   23.00   12.75
   2  -3   6    6.96    9.24
  -2  -3  -6   12.13   10.08
   2   3   6    4.74    9.33
   2   3   7  244.05   18.38
   2  -3   7  258.31   35.24
   2  -3   7  219.59   30.17
  -2  -3  -7  272.81   33.67
  -2  -3  -7  268.92   22.99
   2   3   7  264.89   37.56
   2   3   8  101.48   14.43
  -2  -3  -8   94.68   14.19
   2  -3   8   57.76   17.15
   2  -3   8  105.52   23.88
  -2  -3  -8   86.79   19.80
   2   3   8   87.66   24.87
  -2  -3  -9  478.05   43.31
   2   3   9  524.58   55.43
   2   3   9  481.30   33.94
   2  -3   9  415.05   49.45
   2  -3  10   67.65   22.68
  -2  -3 -10   77.29   18.53
   2   3  10   81.45   15.24
   2  -3  11   35.45   16.99
  -2  -3 -11   40.48   14.76
   2   3  11   43.31   11.92
  -2  -3 -11   27.17   12.63
  -2  -3 -12    2.73    5.58
   2  -3  12   10.17    8.60
   2   3  12    0.85    4.51
  -2  -3 -12   -9.46    6.62
  -2  -3 -13   80.49   23.92
   2  -3  13   94.18   29.64
  -2  -3 -14   56.97   22.38
   2  -3  14   23.07   15.83
  -2  -3 -15   -8.10   12.71
   2  -3  15    5.02   16.25
  -2  -3 -16    1.32   12.05
   2  -3  16   -8.71   13.61
  -2  -3 -17    4.18    8.80
   2  -3  17   -5.68   12.24
  -2  -4  16   53.87   26.70
  -2   4  15   -1.67   13.68
   2   4 -15   -2.54   10.90
  -2   4  14   21.79   18.12
  -2  -4  14   27.67   18.02
   2   4 -14    2.52   11.72
  -2  -4  13   21.75   17.98
  -2  -4  13   11.57    7.33
   2   4 -13   26.18   21.33
  -2  -4  12    2.92    7.33
  -2  -4  12    0.82   10.85
   2   4 -12   31.88   17.52
  -2   4  12   15.33   19.63
  -2  -4  12    1.68   10.37
  -2  -4  11   17.32   12.59
  -2  -4  11   -4.50    9.36
   2   4 -11   14.25   15.12
  -2  -4  11  -22.91   17.73
  -2   4  11   -7.31   17.89
  -2   4  10   37.39   19.91
  -2  -4  10   29.86   20.04
   2   4 -10   27.59   20.71
  -2  -4  10   12.07    6.69
  -2  -4  10   59.98   20.53
  -2   4   9   61.79   18.79
   2   4  -9   60.58   25.48
  -2  -4   9   49.01   19.42
   2  -4  -9   52.26   16.99
  -2  -4   9   46.10   18.73
  -2  -4   9   51.25   19.82
   2   4  -8   12.87   10.63
   2  -4  -8   22.70   11.57
  -2  -4   8   45.16   19.50
   2   4  -8   32.72   14.07
  -2   4   8   47.92   18.04
  -2  -4   8   40.93   18.00
  -2  -4   8   42.69   20.84
   2   4  -7   11.36   12.11
   2  -4  -7   45.32   18.35
  -2  -4   7    9.23    8.54
  -2   4   7   23.78   15.85
   2   4  -7   10.59    9.43
  -2  -4   7   17.20   12.78
  -2  -4   7    8.31   13.68
   2   4  -6   29.27   18.86
   2  -4  -6   25.46   13.72
  -2  -4   6    1.72    7.69
   2   4  -6   17.18   10.40
  -2   4   6   23.19   17.23
  -2  -4   6   31.81   14.78
  -2  -4   6   -1.20    7.32
   2   4  -5   42.55   14.32
  -2   4   5   62.40   16.53
   2   4  -5   49.74   13.46
  -2  -4   5   58.99   18.41
   2  -4  -5   66.29   18.77
  -2  -4   5   55.75   19.30
  -2  -4   5   68.62   22.15
   2   4  -4  183.13   25.08
   2   4  -4  202.78   32.57
  -2  -4   4  193.30   25.92
   2  -4  -4  199.44   30.92
  -2  -4   4  187.23   30.99
  -2  -4   4  193.84   33.74
  -2   4   4  177.85   32.35
  -2  -4   3   76.10   15.16
   2  -4  -3   82.50   21.90
  -2  -4   3   66.73   18.34
  -2  -4   3   85.88   21.98
  -2   4   3   71.37   21.79
   2   4  -3   84.74   16.95
  -2  -4   2   10.02    7.82
   2  -4  -2   -8.47   10.73
  -2  -4   2   12.98    8.10
  -2  -4   2    8.01   12.90
   2   4  -2    5.30    6.72
  -2   4   2   -6.71   11.44
   2  -4  -1   17.15   12.37
  -2  -4   1   11.47    3.83
  -2  -4   1   14.90   10.40
  -2  -4   1   24.89   12.70
   2   4  -1   20.10    9.93
  -2   4   1   10.71    8.60
   2   4   0  203.24   27.73
  -2   4   0  178.59   23.71
  -2   4   0  145.17   26.03
   2  -4   0  217.24   33.29
  -2  -4   0  237.53   37.19
  -2  -4   0  166.15   24.01
  -2   4   0  158.11   22.10
  -2  -4  -1   81.89   16.59
  -2   4  -1   75.81   16.18
   2  -4   1   85.19   12.35
  -2   4  -1   61.81   19.18
   2   4   1   94.58   20.17
   2  -4   1   90.47   22.28
  -2  -4  -1   85.42   14.02
  -2  -4  -1  143.40   30.46
  -2  -4  -1   89.86   17.47
   2   4   2  173.05   27.57
  -2  -4  -2  123.47   18.76
  -2   4  -2  127.75   22.66
   2  -4   2  145.07   18.48
  -2   4  -2  120.87   24.99
   2  -4   2  168.06   29.07
  -2  -4  -2  162.37   28.73
  -2  -4  -2  148.06   20.14
  -2  -4  -2  158.67   20.91
   2   4   3    7.57   10.20
  -2   4  -3    7.16    6.31
  -2  -4  -3   12.84    7.85
   2  -4   3   19.32    9.24
  -2   4  -3   27.23   12.72
   2  -4   3   12.15   11.28
  -2  -4  -3   19.92    9.73
  -2  -4  -3   37.03   18.72
  -2  -4  -3   23.49    9.67
   2   4   4   25.91   10.62
  -2   4  -4    2.43    8.86
   2  -4   4   13.68    9.30
  -2   4  -4   24.11   13.72
   2  -4   4   20.55   13.06
  -2  -4  -4   24.22   12.06
  -2  -4  -4   22.09    7.36
   2   4   5   84.19   20.25
  -2   4  -5   73.36   19.60
   2  -4   5   74.18   16.29
  -2   4  -5   78.59   21.79
   2  -4   5   68.72   20.34
  -2  -4  -5   45.97   13.68
  -2  -4  -5   72.54   11.63
   2  -4   6  220.06   34.55
  -2  -4  -6  255.94   37.01
   2   4   6  256.50   38.92
  -2   4  -6  237.20   39.28
   2  -4   6  240.36   32.92
   2  -4   7   -2.96    5.88
   2   4   7   16.57   12.50
  -2  -4  -7   26.96   15.08
   2  -4   7    1.89    5.90
  -2  -4  -8   12.29   10.33
   2  -4   8   -2.51   11.80
   2  -4   8    1.88    9.00
   2   4   8   31.15   15.87
  -2  -4  -9   13.40    7.39
   2   4   9   13.91   12.85
   2  -4   9   17.71   18.27
   2   4  10   25.71   17.91
  -2  -4 -10   43.70   14.12
   2  -4  10   27.18   15.21
  -2  -4 -11    5.87    7.31
   2  -4  11   27.49   21.24
  -2  -4 -12   37.78   17.32
   2  -4  12   45.86   22.23
  -2  -4 -12   35.48   15.75
  -2  -4 -13    1.65   11.26
   2  -4  13   14.50   18.26
  -2  -4 -14    4.92    8.94
   2  -4  14   13.28   16.71
   2  -4  15  -10.32   11.55
   2  -4  16  -33.40   20.28
  -2   5  12   39.89   22.30
   2   5 -12   22.58   21.94
  -2  -5  12   16.33   17.69
  -2   5  11   30.78   27.67
   2   5 -11   24.59   18.37
  -2  -5  11   22.47   14.83
   2   5 -10   34.60   19.31
  -2   5  10    7.88   10.33
  -2  -5  10    2.91    9.77
  -2  -5  10   22.76   16.69
   2   5  -9  -26.23   16.74
  -2   5   9   13.40   17.35
  -2  -5   9   -2.26    9.57
  -2  -5   9    6.41   12.34
   2   5  -8   20.87   18.50
   2  -5  -8   48.69   20.07
  -2  -5   8    3.57    7.34
  -2  -5   8   13.21   10.81
  -2   5   8   42.04   21.19
  -2   5   7   11.91   13.29
   2   5  -7   35.06   18.92
   2  -5  -7   16.10   11.21
  -2  -5   7   44.93   25.17
  -2  -5   7   14.10   16.35
   2  -5  -6   16.81   11.82
  -2  -5   6   28.94   16.57
  -2  -5   6   75.06   27.10
  -2   5   6   44.76   22.26
   2  -5  -5   -3.52   10.31
  -2  -5   5    5.18    8.18
  -2  -5   5   19.88   18.09
  -2   5   5    3.88   11.83
   2  -5  -4    4.72   12.14
  -2  -5   4   16.61   14.23
  -2  -5   4   11.82   20.60
  -2   5   4   21.74   16.27
   2  -5  -3   34.36   18.73
  -2  -5   3   -4.10    7.31
  -2  -5   3   19.37   19.18
   2  -5  -2   77.13   22.62
  -2  -5   2   46.85   19.19
  -2  -5   2   21.97   15.35
  -2   5   2   68.28   23.73
   2  -5  -1   15.57   13.45
  -2  -5   1   19.71   13.82
  -2  -5   1    6.82   13.67
  -2   5   1    7.04   12.21
  -2  -5   0    9.56   15.82
   2  -5   0   40.04   18.83
   2   5   0   28.33   14.96
  -2   5   0   23.77   14.11
  -2  -5  -1   32.42   20.54
   2  -5   1   11.67   15.62
  -2   5  -1    3.53    8.55
   2   5   1    0.02    7.35
  -2   5  -2   28.98   10.48
   2  -5   2   40.64   20.14
  -2   5  -2   21.56   11.34
  -2  -5  -2   38.23   19.63
   2   5   2   41.21   17.72
  -2   5  -3   10.83    7.95
   2  -5   3   28.04   19.33
  -2   5  -3   41.09   18.58
  -2  -5  -3   60.90   24.06
   2   5   3   39.00   16.02
  -2   5  -4   12.06   11.20
   2  -5   4    7.17    9.02
  -2   5  -4   41.79   19.37
  -2  -5  -4   32.37   13.15
   2   5   4   12.68    9.18
  -2   5  -5    8.56   11.42
   2  -5   5   11.59   13.18
  -2   5  -5   13.84    8.21
  -2  -5  -5   10.13   11.33
   2   5   5   18.33   12.94
  -2   5  -6    1.69    9.30
   2  -5   6    0.44    7.83
  -2   5  -6    0.13    6.84
  -2  -5  -6   13.86   15.09
   2   5   6   -7.84   14.58
  -2   5  -7   28.44   16.28
   2   5   7   33.46   17.69
  -2   5  -7   16.63   13.71
  -2  -5  -7    5.84    9.47
   2  -5   7    4.69    8.47
  -2   5  -8   10.43    8.29
   2   5   8   25.69   18.16
  -2   5  -8   31.88   18.47
   2  -5   8   16.72   15.90
  -2  -5  -8   36.71   18.83
  -2   5  -9   21.14   17.51
  -2   5  -9    7.68   16.28
  -2  -5  -9   17.37   18.04
  -2   5 -10   19.46   18.88
  -2   5 -10    6.84    8.61
  -2  -5 -10   23.96   14.83
  -2   5 -11    7.21   14.11
  -2  -5 -11   -0.22    6.55
  -2   5 -12  -39.93   20.21
  -2   6   8    5.85   17.97
  -2   6   7   34.85   27.42
  -2   6   6   -0.79   12.15
  -2   6   5   35.86   20.58
  -2   6   4   17.91   10.30
  -2   6   3   33.02   21.93
  -2   6   2   14.03   15.11
  -2   6   1   14.42   18.01
   3   0 -21   27.82   21.62
  -3   0  20  -13.70   18.64
   3   0 -20   43.95   23.67
  -3   0  19  -11.84    9.12
   3   0 -19   -9.36   11.01
  -3   0  18  145.61   38.11
   3   0 -18  153.36   33.93
   3   0 -18  171.65   34.59
  -3   0  17    5.30   12.86
   3   0 -17    0.28    7.55
   3   0 -17   -8.18   12.03
  -3   0  16   56.85   22.57
   3   0 -16   71.67   22.47
   3   0 -16   49.99   18.08
  -3   0  15    3.94   12.30
   3   0 -15  -10.04    8.11
   3   0 -15   -7.58   10.36
   3   0 -14  631.49   56.56
  -3   0  14  515.47   62.36
   3   0 -14  588.71   52.47
   3   0 -13   -2.64    7.85
   3   0 -13   -9.79   11.15
  -3   0  12   13.35    2.83
   3   0 -12   16.16    9.69
  -3   0  12   22.32   10.46
   3   0 -12   19.32    9.93
   3   0 -11  -14.01    9.44
  -3   0  11   -1.55    7.44
   3   0 -11    2.84    6.56
   3   0 -10  848.61   53.80
  -3   0  10  977.24   60.06
   3   0 -10  955.81   55.57
   3   0  -9   -8.19    5.53
  -3   0   9   -9.32    9.87
   3   0  -9    3.84    5.41
  -3   0   9    6.85    8.25
   3   0  -8  716.30   43.47
   3   0  -8  761.06   42.45
  -3   0   8  700.33   47.27
   3   0  -8  607.50   47.89
  -3   0   8  761.41   46.63
   3   0  -8  696.96   41.83
   3   0  -7    3.00    7.17
   3   0  -7    9.55    8.18
   3   0  -7    5.37    5.03
   3   0  -7   -3.67    6.26
  -3   0   7    2.85    9.17
  -3   0   7    4.26    6.30
   3   0  -6   16.62    7.98
   3   0  -6   29.99   10.08
   3   0  -6   17.63    7.73
  -3   0   6   30.96   11.35
   3   0  -6   25.68    9.04
  -3   0   6   21.66   10.15
   3   0  -5   -0.34    5.54
   3   0  -5    8.60    5.99
  -3   0   5    4.52    6.00
  -3   0   5    0.87    8.06
   3   0  -5   -1.11    5.03
   3   0  -4 3200.81   80.59
  -3   0   4 2807.55   78.16
  -3   0   4 2927.51   78.47
   3   0  -4 2797.92   78.09
   3   0  -4 3156.12   79.11
  -3   0   4 2969.82   79.66
   3   0  -3   11.68    5.24
  -3   0   3   -0.57    5.14
  -3   0   3   -0.75    5.95
   3   0  -3   -8.98    6.89
   3   0  -3    9.98    6.26
  -3   0   3    1.01    4.02
   3   0  -2  269.74   19.94
  -3   0   2  245.09   18.35
  -3   0   2  252.78   18.11
  -3   0   2  244.74   17.52
   3   0  -2  223.52   17.83
  -3   0   1    0.89    4.81
  -3   0   1   -7.20    5.34
   3   0  -1   12.33    5.12
  -3   0   0 1784.10   59.05
   3   0   0 1844.92   56.02
  -3   0   0 1829.70   56.39
  -3   0  -1  -11.38    8.15
   3   0   1    0.88    6.48
   3   0   2 1543.34   52.82
  -3   0  -2 1473.95   56.67
   3   0   2 1530.30   49.10
   3   0   3  -11.68    7.68
   3   0   3   -1.49    5.41
  -3   0  -3  -12.00    8.11
  -3   0  -4  216.56   23.24
   3   0   4  194.58   22.99
   3   0   4  188.86   18.54
   3   0   5    0.32    6.97
   3   0   5    0.77    6.13
  -3   0  -5    0.94    5.75
  -3   0  -6  890.02   55.81
   3   0   6  906.68   51.91
   3   0   6  876.54   46.23
   3   0   7  -24.07   10.12
   3   0   8   11.26    6.09
   3   0   9   17.77   12.25
   3   0  10   80.25   19.74
   3   0  11    7.86   10.21
   3   0  12  143.08   27.10
   3   0  13   -8.32    8.67
   3   0  14   -9.58   13.09
   3   0  15   15.63   14.79
   3   0  16  110.85   32.59
   3   0  17    6.25   13.04
   3   0  18    8.63   14.35
   3   0  19  -18.93   19.66
  -3   1  21   23.62   20.74
   3   1 -21   37.91   24.59
   3  -1 -21   31.19   14.20
  -3   1  20    8.00   10.76
  -3  -1  20   -7.69   16.64
   3   1 -20    0.88    7.74
   3  -1 -20    4.59    9.07
  -3   1  19  -43.43   21.23
  -3  -1  19    9.23   10.92
   3   1 -19   -5.13   14.50
   3  -1 -19  -27.72   15.73
  -3   1  18    6.48   10.45
  -3  -1  18   12.01   20.41
   3   1 -18   25.12   16.52
   3  -1 -18  -10.59   10.71
   3  -1 -18    9.98   12.66
  -3   1  17  119.44   31.63
  -3  -1  17  131.10   37.56
   3   1 -17  163.27   34.36
   3  -1 -17  148.84   27.74
   3  -1 -17  113.76   24.07
   3  -1 -16    9.84   11.52
  -3   1  16   -0.01    9.08
  -3  -1  16  -11.34   16.24
   3   1 -16    4.14    7.60
   3  -1 -16   -3.94    6.92
   3  -1 -15   81.80   20.33
  -3  -1  15   74.88   31.33
  -3   1  15  134.55   33.41
   3  -1 -15   71.62   18.30
   3   1 -15   99.97   26.43
  -3  -1  14   -8.56    9.92
  -3   1  14   -7.31    7.98
   3  -1 -14    7.50    9.36
   3   1 -14    9.37   11.63
   3  -1 -14   26.41   14.02
  -3  -1  14   -3.53   10.98
  -3  -1  13  108.77   10.92
  -3   1  13   89.17   23.80
  -3  -1  13  127.15   32.17
   3  -1 -13   94.30   19.82
  -3  -1  13  164.37   30.99
   3   1 -13   82.07   20.55
   3  -1 -13  126.80   20.98
  -3   1  12   16.92   10.76
   3  -1 -12    6.90    9.11
   3   1 -12    5.12    6.59
   3  -1 -12    1.69    5.61
  -3  -1  12    5.26    3.30
  -3   1  12    5.42    4.16
  -3  -1  12   21.45   14.53
   3  -1 -11  632.97   51.59
   3   1 -11  696.81   54.90
   3  -1 -11  726.23   45.48
   3  -1 -11  668.25   42.61
  -3  -1  11  736.46   60.69
  -3   1  11  739.80   59.68
  -3   1  10    0.85    7.49
   3  -1 -10    3.70    5.02
   3  -1 -10   -1.46    5.51
   3   1 -10    7.70   11.38
  -3   1  10   -3.06    3.44
  -3  -1  10   -8.66    8.87
   3   1  -9    4.79    6.06
   3  -1  -9   24.68    8.27
  -3   1   9   12.84    3.95
   3  -1  -9   24.36    8.49
   3   1  -9   28.12   11.38
  -3   1   9   11.21    8.87
  -3  -1   9   20.83    7.02
  -3   1   9   24.56    8.24
  -3  -1   9   12.39   12.97
   3  -1  -8   46.57    9.87
   3   1  -8   31.86   11.56
  -3   1   8   28.81    7.69
   3  -1  -8   41.16    9.23
   3   1  -8   36.20   12.67
  -3   1   8   28.74   11.75
  -3  -1   8   42.09    9.54
  -3  -1   8   26.92   13.94
  -3   1   8   50.41   11.37
   3  -1  -7 1259.98   46.78
   3   1  -7 1206.08   65.48
  -3  -1   7 1213.06   45.64
  -3   1   7 1070.55   44.94
  -3   1   7 1164.68   65.43
   3   1  -7 1190.70   55.89
   3  -1  -7 1234.71   45.96
  -3   1   7 1303.39   49.41
  -3  -1   7 1332.94   65.40
   3   1  -6   31.69   12.32
   3  -1  -6   17.24    5.22
   3  -1  -6   13.54    4.65
   3   1  -6   16.61    7.03
   3  -1  -6   23.26   10.55
  -3   1   6   14.73    8.81
  -3   1   6   22.35    5.74
  -3  -1   6   30.21    6.61
   3   1  -6   20.03    7.22
  -3  -1   6   -5.14    9.49
  -3   1   6   20.54    5.83
   3   1  -5  263.42   25.18
   3   1  -5  258.01   28.04
  -3   1   5  255.18   20.22
  -3   1   5  334.22   31.59
   3  -1  -5  248.08   27.16
   3   1  -5  240.16   19.35
   3  -1  -5  233.30   14.30
   3   1  -5  251.70   26.25
  -3   1   5  245.07   15.36
  -3  -1   5  213.98   24.46
  -3  -1   5  255.35   15.68
  -3   1   4  217.88   13.56
   3   1  -4  186.56   25.81
   3   1  -4  266.62   24.49
  -3  -1   4  139.22   22.68
   3   1  -4  239.44   15.96
   3  -1  -4  233.34   24.81
  -3   1   4  256.31   28.11
  -3   1   4  229.70   13.59
   3   1  -4  184.67   24.56
  -3  -1   4  214.00   26.11
  -3  -1   4  242.74   13.35
  -3  -1   3  960.00   44.63
  -3  -1   3  848.32   43.76
   3  -1  -3  864.98   28.73
   3   1  -3  917.79   44.76
  -3  -1   3  934.29   46.19
   3   1  -3  795.91   44.21
  -3   1   3  847.37   27.05
   3   1  -3  805.27   23.84
  -3   1   3  972.70   48.74
   3  -1  -3  892.59   49.77
   3  -1  -2   26.93    9.76
  -3   1   2    3.82    7.76
  -3  -1   2   10.06    7.84
   3   1  -2    5.80    4.89
   3   1  -2    9.60    5.41
  -3  -1   2    3.24    6.87
  -3  -1   2    2.24    6.49
  -3   1   1 2541.99   81.13
  -3   1   1 2716.76   71.34
  -3  -1   1 2654.35   75.44
   3   1  -1 2780.49   72.87
  -3  -1   1 2660.36   73.69
   3   1  -1 2503.67   75.23
  -3  -1   1 2634.95   75.68
  -3  -1   0  136.02   16.78
  -3   1   0  123.38   14.35
   3  -1   0  101.62   12.68
  -3  -1   0  117.76    8.50
   3  -1   0  100.60    9.76
  -3  -1   0  108.47   14.90
  -3  -1  -1  230.21   19.34
  -3   1  -1  242.04   20.52
   3  -1   1  219.85   21.84
  -3   1  -1  227.40   15.20
  -3  -1  -1  269.74   16.76
   3  -1   2  512.51   32.82
  -3  -1  -2  576.07   31.07
  -3   1  -2  356.98   32.47
   3   1   2  550.13   27.99
  -3  -1  -2  533.56   27.89
  -3  -1  -2  509.99   27.62
  -3  -1  -3 1448.67   54.81
  -3  -1  -3 1458.79   54.99
   3  -1   3 1450.38   61.06
   3   1   3 1412.89   51.20
  -3  -1  -3 1498.97   54.81
  -3   1  -3 1499.22   61.66
  -3   1  -4  100.41   17.89
  -3  -1  -4  114.77   15.41
  -3   1  -4   80.50   12.87
   3   1   4   95.57   14.54
   3  -1   4   89.82   17.88
  -3  -1  -4  116.87   16.08
  -3  -1  -4   91.63   14.72
  -3   1  -5  301.84   23.60
  -3  -1  -5  326.25   28.24
  -3  -1  -5  310.42   29.85
  -3  -1  -5  340.16   28.85
   3  -1   5  303.17   30.68
   3   1   5  319.36   26.65
  -3   1  -5  328.94   32.54
  -3  -1  -6   42.67   11.51
  -3   1  -6   60.56   10.06
   3  -1   6   18.20   12.44
   3   1   6   56.97   13.54
  -3  -1  -6   58.19   12.64
   3   1   7  171.26   23.48
  -3  -1  -7  142.91   23.32
   3  -1   7  166.18   25.84
  -3  -1  -7  184.75   24.41
  -3   1  -7  171.59   18.21
  -3   1  -8   86.31   12.79
   3  -1   8   71.88   16.62
   3   1   8   86.58   20.71
  -3  -1  -8   94.24   18.72
  -3   1  -9  462.08   27.74
  -3  -1  -9  477.96   43.33
   3  -1   9  428.24   44.24
   3   1   9  459.78   40.48
   3   1  10   22.50   11.93
   3  -1  10   23.52   13.61
  -3  -1 -10    0.36    8.00
  -3   1 -10    5.45    3.23
   3   1  11   10.57   11.55
   3  -1  11   -3.75    6.82
  -3  -1 -11   -7.50    6.91
  -3   1 -11    0.27    2.37
  -3  -1 -11   -2.15    2.58
   3   1  12   41.36   15.50
   3  -1  12   23.05   14.48
  -3  -1 -12   51.87   21.56
  -3  -1 -12   38.24    6.59
   3   1  13   62.55   18.25
   3  -1  13   63.61   22.15
  -3  -1 -13   84.55   22.64
   3   1  14   14.96   14.01
   3  -1  14   -3.40   11.93
  -3  -1 -14   -8.59   19.52
   3   1  15   67.75   24.09
   3  -1  15   56.87   21.71
  -3  -1 -15   56.86   18.28
   3   1  16    7.64   12.72
   3  -1  16  -26.90   18.37
  -3  -1 -16   -8.69    8.01
   3  -1  17   18.67   18.29
   3   1  17    2.77   12.16
  -3  -1 -17    8.76   19.95
   3   1  18   -8.79    8.83
   3  -1  18   14.94   20.36
  -3  -1 -18   32.12   17.19
   3  -1  19    9.89   11.73
   3   1  19   19.18   10.54
   3   1  20   33.13   18.88
  -3   2  20    5.93   12.93
   3  -2 -19   11.08   12.57
  -3   2  19   -5.18    9.34
  -3  -2  19   30.84   20.53
   3   2 -19  -23.79   16.56
   3  -2 -18   36.73   14.67
  -3   2  18   37.92   20.62
  -3  -2  18   59.02   23.14
   3   2 -18   48.86   21.59
   3  -2 -17   -6.42    8.14
  -3   2  17   -6.17    6.99
  -3  -2  17   -4.19   14.31
   3   2 -17   17.37   17.98
   3  -2 -16   15.86   12.58
  -3   2  16    0.45    7.41
  -3  -2  16   18.75   13.03
   3   2 -16    1.20   14.53
  -3   2  15   31.31   15.82
  -3  -2  15   21.40   13.39
   3   2 -15   19.51   16.46
   3  -2 -15   33.25   16.83
  -3   2  15   28.20   15.68
  -3  -2  15   12.51   19.59
  -3   2  14  193.62   34.21
  -3  -2  14  226.84   45.84
   3   2 -14  205.87   39.19
   3  -2 -14  265.24   29.66
  -3  -2  14  221.99   41.82
   3  -2 -14  167.40   31.11
  -3   2  14  236.53   41.04
  -3   2  13    1.26   16.37
  -3   2  13   20.44   12.98
  -3  -2  13   18.33   17.16
   3   2 -13   14.85   13.64
   3  -2 -13    5.04    6.18
  -3  -2  13    7.86    5.78
  -3  -2  13   -0.67   10.80
  -3   2  12    3.70   12.89
  -3   2  12    3.61    7.83
  -3  -2  12   -4.95   12.70
  -3  -2  12   -1.50    4.56
  -3  -2  12   -2.94    9.71
   3   2 -12    2.10    7.44
   3  -2 -12   -3.07    4.08
  -3   2  11  106.70   26.17
   3   2 -11   84.91   23.30
   3  -2 -11  112.37   14.05
  -3  -2  11   58.72   13.58
   3  -2 -11  116.54   14.77
  -3  -2  11   96.68   24.54
   3  -2 -10  157.89   14.36
   3   2 -10  131.86   29.13
  -3  -2  10  103.92   16.59
   3  -2 -10  147.69   14.44
  -3  -2  10  102.72   27.57
  -3   2  10  125.91   25.95
   3   2  -9   40.67   10.47
  -3   2   9   80.69   19.93
   3  -2  -9   51.97    7.08
  -3  -2   9   36.99    9.73
   3   2  -9   45.45   16.77
  -3  -2   9   25.17   10.30
  -3  -2   9   41.53   15.65
   3   2  -8  416.95   43.81
  -3  -2   8  324.29   26.76
  -3   2   8  402.45   44.67
  -3  -2   8  286.89   39.11
   3   2  -7   13.73    8.08
  -3  -2   7   15.73   13.47
  -3   2   7   30.09   14.50
   3   2  -6  325.69   35.55
  -3   2   6  275.62   34.23
  -3  -2   6  239.78   29.36
   3   2  -5  174.05   25.85
  -3  -2   5  165.54   23.85
  -3   2   5  145.88   26.30
  -3   2   4  945.65   59.39
   3   2  -4  944.29   57.41
   3   2  -4  923.45   45.38
  -3  -2   4  853.57   50.50
   3   2  -3  103.83   10.14
  -3  -2   3  115.87   17.26
   3   2  -3  102.26   18.85
  -3  -2   3  103.02   18.56
   3   2  -3   75.83   14.69
  -3   2   3  110.40   11.45
  -3   2   3  101.11   18.39
  -3  -2   3  119.93   19.06
   3   2  -3  105.04   17.59
   3   2  -3   92.99   13.69
  -3   2   3  119.81    7.75
  -3  -2   2    0.66    7.78
  -3  -2   2   -2.03    5.22
  -3   2   2    0.79    3.58
   3   2  -2   -0.97    2.84
  -3   2   2   -5.21    7.45
   3   2  -2  -13.26   10.81
  -3  -2   2    5.74    7.07
   3   2  -2    8.36    6.25
  -3   2   2    1.50    3.04
  -3  -2   1   13.88    5.78
  -3  -2   1    2.93    5.00
  -3   2   1   19.69    5.92
  -3   2   1    8.57   10.35
   3   2  -1    9.61    2.92
  -3  -2   1    6.89    7.19
   3   2  -1   -2.79    7.50
  -3  -2   1   13.79    7.54
  -3   2   1   19.11    5.04
  -3  -2   0 1116.59   40.76
   3   2   0 1037.15   39.92
  -3   2   0 1069.05   59.04
   3  -2   0 1095.45   44.90
  -3   2   0 1116.77   45.59
  -3  -2   0 1124.43   52.16
  -3  -2   0 1139.14   49.03
  -3  -2   0 1142.31   51.07
  -3   2   0 1071.98   43.16
   3   2   1  209.11   18.71
  -3  -2  -1  211.44   18.20
  -3   2  -1  204.67   20.92
   3  -2   1  198.52   19.90
  -3  -2  -1  190.56   15.99
  -3  -2  -1  195.73   20.53
  -3   2  -1  202.25   19.17
  -3  -2  -1  194.80   20.46
  -3   2  -1  201.56   26.01
  -3  -2  -2  950.54   38.37
   3  -2   2  980.19   47.81
  -3   2  -2  983.42   50.32
   3   2   2 1044.87   47.98
  -3  -2  -2 1019.98   45.63
  -3  -2  -2  983.26   46.44
  -3   2  -2  956.03   47.40
  -3   2  -3   14.07    9.05
   3  -2   3   -0.55    5.74
  -3  -2  -3    0.53    3.05
  -3  -2  -3    4.64    4.04
  -3   2  -3    3.29    4.92
  -3  -2  -3   -3.27    5.27
   3   2   3   -4.45    5.67
  -3   2  -4  574.75   43.35
   3  -2   4  556.76   41.34
  -3  -2  -4  529.14   30.72
   3   2   4  582.62   42.83
  -3  -2  -4  589.18   39.13
   3   2   4  536.73   29.28
   3   2   5  616.51   33.66
   3  -2   5  598.60   44.80
  -3  -2  -5  621.16   36.58
  -3  -2  -6  380.03   30.78
   3  -2   6  356.82   36.78
   3   2   6  403.35   29.39
   3   2   7   10.82    6.11
  -3  -2  -7    5.87    8.00
  -3  -2  -7   15.38    6.17
   3  -2   7    5.64    7.60
   3   2   8   72.16   14.44
  -3  -2  -8   67.27   13.45
  -3  -2  -8   52.15   14.66
  -3  -2  -8   55.86   14.50
   3  -2   8   66.71   19.63
   3   2   9  103.19   17.49
  -3  -2  -9   88.98   15.38
  -3  -2  -9   88.23   20.44
   3  -2   9  113.10   23.76
   3   2  10  117.44   20.57
  -3  -2 -10   89.38   15.21
  -3  -2 -10  111.93   22.90
   3  -2  10   89.99   23.54
   3   2  11   36.06   11.71
  -3  -2 -11   35.39   10.97
   3  -2  11   23.80   15.60
  -3  -2 -11   22.62   11.33
  -3  -2 -12  141.70   19.95
   3  -2  12  139.36   31.64
   3   2  12  103.88   20.46
  -3  -2 -12  156.54   30.96
   3  -2  13    2.93    8.45
  -3  -2 -13   20.55   14.84
   3   2  13    3.83    4.99
   3  -2  14   30.59   15.19
  -3  -2 -14   43.67   21.06
   3   2  14    4.83    9.16
   3  -2  15   22.56   19.27
  -3  -2 -15   17.58    9.04
   3   2  15    8.52   10.35
   3  -2  16   30.97   18.42
  -3  -2 -16   17.09   15.77
   3   2  16   23.14   15.21
   3  -2  17  -23.29   18.34
  -3  -2 -17    1.37    9.12
   3   2  17    1.59    6.92
   3  -2  18   19.13   21.26
  -3  -2 -18   17.82   20.92
   3   2  18    9.06   11.33
   3   2  19   -1.30   10.29
  -3  -3  18   -3.35    9.64
   3  -3 -17   25.23   17.58
  -3  -3  17   39.06   23.71
   3   3 -17   50.01   26.47
  -3   3  16    9.68   13.99
   3  -3 -16   19.28   15.87
  -3  -3  16   18.39   21.41
   3   3 -16   23.66   19.27
  -3  -3  15   16.65   12.67
   3   3 -15    6.51   15.74
   3  -3 -15   12.47    7.64
  -3   3  15    1.45   13.95
  -3  -3  15   -3.65    9.44
  -3  -3  14    5.14   16.78
   3   3 -14   41.11   26.36
  -3  -3  14   14.57   16.77
  -3   3  14   15.94   13.47
  -3   3  13   87.37   26.96
  -3   3  13   57.70   16.06
  -3  -3  13  104.09   31.31
   3   3 -13   31.48   18.29
  -3  -3  13   55.79   16.51
  -3  -3  13   78.11   24.80
  -3   3  12  115.30   30.11
  -3   3  12   95.92   19.80
  -3  -3  12   64.75   24.35
   3   3 -12   90.87   29.02
  -3  -3  12   82.28   19.01
  -3  -3  12   82.24   23.97
  -3   3  11  114.09   31.87
  -3   3  11   85.30   17.10
  -3  -3  11   71.64   25.52
   3   3 -11   92.82   27.88
  -3  -3  11   89.43   19.96
  -3  -3  11   49.41   18.85
  -3   3  10   26.61   16.32
  -3   3  10   24.04    7.99
  -3  -3  10   35.76   16.00
   3   3 -10   49.19   18.55
  -3  -3  10   35.19   13.65
  -3  -3  10   44.29   18.87
  -3   3   9    9.50    9.11
   3   3  -9  -10.75   16.16
  -3   3   9   10.15    6.85
  -3  -3   9   10.53   11.89
  -3  -3   9   -5.93    8.00
  -3  -3   9   13.79   13.94
  -3   3   8  213.29   21.82
  -3  -3   8  199.28   27.15
   3   3  -8  213.22   35.73
  -3  -3   8  172.61   30.43
  -3   3   8  255.25   39.25
   3   3  -7  216.98   35.85
  -3  -3   7  160.20   26.11
  -3  -3   7  166.05   27.75
  -3   3   7  233.88   36.60
  -3   3   6  115.53   11.40
   3   3  -6  138.21   27.65
  -3   3   6  137.33   29.53
   3   3  -6  118.21   18.22
  -3  -3   6  119.74   22.67
  -3  -3   6  101.18   19.74
  -3   3   5  346.31   41.89
   3   3  -5  291.77   24.63
   3   3  -5  322.53   39.66
  -3   3   5  300.07   17.49
   3  -3  -5  315.88   33.18
  -3  -3   5  315.34   35.06
   3   3  -5  280.28   26.82
  -3  -3   5  295.66   33.34
   3   3  -4   10.76   10.96
  -3   3   4    7.96    3.52
   3   3  -4    7.88    5.57
  -3   3   4   22.85   14.33
   3  -3  -4    3.86    7.04
  -3  -3   4   11.88    7.06
   3   3  -4    1.60    4.40
  -3  -3   4    8.47    9.48
   3  -3  -3  285.51   33.12
  -3  -3   3  252.96   33.51
  -3   3   3  240.93   13.79
  -3  -3   3  243.65   28.71
  -3   3   3  271.74   35.26
   3   3  -3  259.62   22.53
  -3   3   3  270.51   16.11
  -3   3   2  296.85   19.25
  -3   3   2  312.90   21.06
  -3  -3   2  294.05   29.94
   3  -3  -2  358.12   35.55
  -3  -3   2  365.89   38.21
  -3  -3   2  292.95   30.00
  -3   3   2  302.78   20.51
  -3   3   2  325.44   38.75
[truncated: 6,157,546 more chars]
